# Supplementary material for: Exon and junction microarrays detect widespread mouse strain- and sex-bias expression differences
Source: BMC Genomics. 2008 Jun 4;9:273. doi: 10.1186/1471-2164-9-273 (PMC2432077; doi:10.1186/1471-2164-9-273)
Supplement: Additional file 2 — Correlation between strain-sex groups. Pearson correlation using the average whole transcript profiling log10 ratios from each group. [file 1471-2164-9-273-S2.xls]

## Sheet: Sheet1
Supplementary Table 1. Correlation between strain-sex groups
Pearson correlation		DBA/2J	DBA/2J	C57BL/6J	C57BL/6J	C3H/HeJ	C3H/HeJ
		Male	Female	Male	Female	Male	Female
DBA/2J	Male	1	0.5816	0.8308	0.4219	0.8491	0.4566
DBA/2J	Female	0.5816	1	0.3444	0.6329	0.5248	0.7556
C57BL/6J	Male	0.8308	0.3444	1	0.5581	0.8108	0.3622
C57BL/6J	Female	0.4219	0.6329	0.5581	1	0.4821	0.6252
C3H/HeJ	Male	0.8491	0.5248	0.8108	0.4821	1	0.6379
C3H/HeJ	Female	0.4566	0.7556	0.3622	0.6252	0.6379	1
