# Supplementary material for: Exon and junction microarrays detect widespread mouse strain- and sex-bias expression differences
Source: BMC Genomics. 2008 Jun 4;9:273. doi: 10.1186/1471-2164-9-273 (PMC2432077; doi:10.1186/1471-2164-9-273)
Supplement: Additional file 3 — SNP Analysis. Fisher's exact test for enrichment of probes containing SNPs within differentially expressed probes. [file 1471-2164-9-273-S3.xls]

## Sheet: Sheet1
Supplementary Table 2: SNP Analysis
Description	Single probe	Exon probes	Junction probes	3' gene profiling	Whole transcript gene profiling	Exon profiling
Contains at least 1 SNP within the associated probes and is differentially expressed	194	124	70	16	109	212
Contains 0 SNPs within the associated probes and is differentially expressed	3227	1744	1483	209	198	1923
Contains at least 1 SNP within the associated probes and is not differentially expressed	339	225	114	23	138	347
Contains 0 SNPs within the associated probes and is not differentially expressed	14171	7334	6837	743	546	6924
Fisher's exact test p-value	1.33e-21	2.06652e-12	1.08748e-49	0.006967	3.05e-07	3.93e-17
Odds ratio	2.51	2.31732	2.83033	2.47	2.18	2.20
