# Supplementary material for: Exon and junction microarrays detect widespread mouse strain- and sex-bias expression differences
Source: BMC Genomics. 2008 Jun 4;9:273. doi: 10.1186/1471-2164-9-273 (PMC2432077; doi:10.1186/1471-2164-9-273)
Supplement: Additional file 4 — Sex chromosome Analysis. Fisher's exact test for enrichment of differentially expressed probes on the X chromosome. [file 1471-2164-9-273-S4.xls]

## Sheet: Sheet1
Supplementary Table 4: Sex chromosome analysis
Description	3' gene profiling	Whole transcript gene profiling	Exon profiling
Is located on chromosome X and is differentially expressed	9	10	99
Is not located on chromosome X and is differentially expressed	437	501	4483
Is located on chromosome X and is not differentially expressed	19	18	216
Is not located on chromsome X and is not differentially expressed	476	412	4254
Fisher's exact test p-value	0.9681	0.9861	1
Odds ratio	0.516307	0.457237	0.434957
