# Supplementary material for: Exon and junction microarrays detect widespread mouse strain- and sex-bias expression differences
Source: BMC Genomics. 2008 Jun 4;9:273. doi: 10.1186/1471-2164-9-273 (PMC2432077; doi:10.1186/1471-2164-9-273)
Supplement: Additional file 5 — ANOVA p-values for 3' gene expression profiling dataset. List of genes, raw p-values and Bonferonni-corrected p-values using the 3' gene expression profiling dataset. [file 1471-2164-9-273-S5.xls]

## Sheet: Sheet1
Supplementary Table 5: ANOVA p-values for 3' gene expression profiling dataset
			uncorrected pvalue		Bonferroni corrected pvalue
transcript	gene symbol	gene name	strain effect	sex effect	strain effect	sex effect
AA958903	AW112010	expressed sequence AW112010	0.0158568	1.06532e-06	1	0.00100246
AB003494	Tesk1	testis specific protein kinase 1	0.00102388	0.155202	0.96347	1
AB004879	Mras	muscle and microspikes RAS	0.000524404	0.0326061	0.493464	1
AB006361	Ptgds	prostaglandin D2 synthase (brain)	0.688219	0.00471776	1	1
AB017337	Srebf1	sterol regulatory element binding factor 1	3.86126e-06	0.000536135	0.00363344	0.504503
AB033887	Acsl4	acyl-CoA synthetase long-chain family member 4	0.366755	7.58223e-06	1	0.00713488
AB035725	Syncrip	synaptotagmin binding, cytoplasmic RNA interacting protein	0.0681865	0.0625371	1	1
AB053181	Ace2	angiotensin I converting enzyme (peptidyl-dipeptidase A) 2	0.0332473	0.653599	1	1
AB060650	Rhoq	ras homolog gene family, member Q	0.0607035	0.313759	1	1
AF001036	Cd83	CD83 antigen	0.0461353	0.0292025	1	1
AF009328	Nr1i3	nuclear receptor subfamily 1, group I, member 3	0.000394344	6.26868e-10	0.371078	5.89883e-07
AF017174	Cpt1b	carnitine palmitoyltransferase 1b, muscle	0.90854	0.565139	1	1
AF020313	Apbb1ip	amyloid beta (A4) precursor protein-binding, family B, member 1 interacting protein	0.000928746	0.0951989	0.87395	1
AF031128	Pxmp3	peroxisomal membrane protein 3	0.239257	0.00587283	1	1
AF037370	Cox7a1	cytochrome c oxidase, subunit VIIa 1	0.45387	0.754043	1	1
AF038939	Peg3	paternally expressed 3	3.04137e-07	0.000124606	0.000286193	0.117254
AF042730	Impa1	inositol (myo)-1(or 4)-monophosphatase 1	6.90499e-07	0.15656	0.00064976	1
AF056187	Igf1r	insulin-like growth factor I receptor	0.586701	0.49757	1	1
AF058955	Sucla2	succinate-Coenzyme A ligase, ADP-forming, beta subunit	0.292711	0.729249	1	1
AF061972	Htatip2	HIV-1 tat interactive protein 2, homolog (human)	0.137584	0.899399	1	1
AF064553	Nsd1	nuclear receptor-binding SET-domain protein 1	0.022567	0.0269417	1	1
AF068748	Sphk1	sphingosine kinase 1	1.77318e-11	0.374944	1.66856e-08	1
AF071068	Ddc	dopa decarboxylase	0.000256676	0.000956447	0.241532	0.900016
AF072758	Slc27a3	solute carrier family 27 (fatty acid transporter), member 3	0.411825	0.277214	1	1
AF079535	Pdpk1	3-phosphoinositide dependent protein kinase-1	0.0152232	8.049e-07	1	0.000757411
AF085745	Nr1h3	nuclear receptor subfamily 1, group H, member 3	0.320644	0.0023786	1	1
AF089751	P2rx4	purinergic receptor P2X, ligand-gated ion channel 4	0.000634642	2.69848e-06	0.597198	0.00253927
AF093669	Pex11a	peroxisomal biogenesis factor 11a	1.23568e-09	0.0517762	1.16278e-06	1
AF117340	Map3k1	mitogen activated protein kinase kinase kinase 1	0.244332	0.427404	1	1
AF127033	Fasn	fatty acid synthase	0.000833359	3.61703e-07	0.784191	0.000340363
AF132218	Hrc	histidine rich calcium binding protein	0.0785169	1.24169e-05	1	0.0116843
AF149291	Tagln2	transgelin 2	0	2.4869e-14	0	2.34017e-11
AF159159	Ccnl1	cyclin L1	0.766871	6.75108e-06	1	0.00635277
AF179425	Gata6	GATA binding protein 6	0.0502011	0.170211	1	1
AF201903	Slc13a2	solute carrier family 13 (sodium-dependent dicarboxylate transporter), member 2	0.84108	0.0556158	1	1
AF204689	Chrna5	cholinergic receptor, nicotinic, alpha polypeptide 5	0.487788	0.633956	1	1
AF240469	Ncstn	nicastrin	0	0.0563734	0	1
AF276754	Gcg	glucagon	0.250382	0.915633	1	1
AF278699	Angptl4	angiopoietin-like 4	8.37055e-08	0.552798	7.87669e-05	1
AF305427	Ropn1l	ropporin 1-like	3.98262e-10	0.00453756	3.74765e-07	1
AF312018	Krt81	keratin 81	0.167133	0.199468	1	1
AF332052	Acly	ATP citrate lyase	3.12341e-06	0.000363519	0.00293913	0.342071
AF332064	Slc12a5	solute carrier family 12, member 5	0.727879	0.879012	1	1
AF374266	Srebf1	sterol regulatory element binding factor 1	5.26742e-11	6.51935e-05	4.95664e-08	0.0613471
AF374267	Srebf2	sterol regulatory element binding factor 2	7.40558e-06	1.51952e-11	0.00696865	1.42987e-08
AF394596	Hcrtr1	hypocretin (orexin) receptor 1	0.0822564	0.900624	1	1
AF394597	Hcrtr2	hypocretin (orexin) receptor 2	0.184332	0.0332189	1	1
AF414677	Clps	colipase, pancreatic	0.492412	0.00362253	1	1
AF467896	Chrnb3	cholinergic receptor, nicotinic, beta polypeptide 3	0.411367	0.889772	1	1
AF468037	Usp15	ubiquitin specific peptidase 15	0.824075	0.40834	1	1
AF492840	Chrnb4	cholinergic receptor, nicotinic, beta polypeptide 4	0.00172066	0.00230207	1	1
AH006963	Hmga2	high mobility group AT-hook 2	4.16013e-05	7.9289e-10	0.0391468	7.4611e-07
AI875453	0610011F06Rik	RIKEN cDNA 0610011F06 gene	0.00531044	0.24688	1	1
AJ006521	Chrm1	cholinergic receptor, muscarinic 1, CNS	0.0185678	0.477379	1	1
AJ010045	Net1	neuroepithelial cell transforming gene 1	0.0579438	0.971267	1	1
AJ132271	Pde3b	phosphodiesterase 3B, cGMP-inhibited	0.691732	0.0591503	1	1
AJ294535	Lancl1	LanC (bacterial lantibiotic synthetase component C)-like 1	0.0231955	0.275435	1	1
AK002535	0610011F06Rik	RIKEN cDNA 0610011F06 gene	0.00954374	0.0119684	1	1
AK002546	Tmem176a	transmembrane protein 176A	0.0608388	0.00295974	1	1
AK002851	Retsat	retinol saturase (all trans retinol 13,14 reductase)	4.54081e-14	0.00109924	4.2729e-11	1
AK003053	Pcsk4	proprotein convertase subtilisin/kexin type 4	0.0983179	0.00493359	1	1
AK003261	Sfrs16	splicing factor, arginine/serine-rich 16 (suppressor-of-white-apricot homolog, Drosophila)	0.652865	0.259687	1	1
AK003755	Cdca8	cell division cycle associated 8	0.345367	0.380247	1	1
AK003839	Tmem70	transmembrane protein 70	9.90274e-07	0.00100516	0.000931848	0.945859
AK003912	Mrap	melanocortin 2 receptor accessory protein	0	0.0105029	0	1
AK004314	Zfp650	zinc finger protein 650	0.178642	9.08684e-12	1	8.55072e-09
AK004522	Ndufb9	NADH dehydrogenase (ubiquinone) 1 beta subcomplex, 9	5.28814e-06	0.651537	0.00497614	1
AK004699	Cyp2s1	cytochrome P450, family 2, subfamily s, polypeptide 1	0.0577816	0.0717551	1	1
AK004786	1200015F23Rik	RIKEN cDNA 1200015F23 gene	0.000112339	0.834376	0.105711	1
AK004818	Sec14l1	SEC14-like 1 (S. cerevisiae)	0.0124381	0.125937	1	1
AK004865	Hmgcs2	3-hydroxy-3-methylglutaryl-Coenzyme A synthase 2	1.00793e-09	0.0226308	9.48461e-07	1
AK004963	Tax1bp3	Tax1 (human T-cell leukemia virus type I) binding protein 3	0.499183	0.710669	1	1
AK005015	Csad	cysteine sulfinic acid decarboxylase	2.10387e-13	8.62149e-11	1.97974e-10	8.11282e-08
AK005045	Snrp70	U1 small nuclear ribonucleoprotein polypeptide A	0.000718236	3.75275e-05	0.67586	0.0353134
AK005084	Ndufa4	NADH dehydrogenase (ubiquinone) 1 alpha subcomplex, 4	0.308097	0.568025	1	1
AK005535	Slc39a4	solute carrier family 39 (zinc transporter), member 4	0.00783136	9.59964e-08	1	9.03326e-05
AK005756	Phpt1	phosphohistidine phosphatase 1	0.00412874	0.595482	1	1
AK005984	Dnajb13	DnaJ (Hsp40) related, subfamily B, member 13	1.59255e-05	0.0849387	0.0149859	1
AK005989	Pdia6	protein disulfide isomerase associated 6	0.214067	0.252411	1	1
AK006177	R3hcc1	R3H domain and coiled-coil containing 1	5.62495e-05	0.239416	0.0529308	1
AK006541	Acsl5	acyl-CoA synthetase long-chain family member 5	3.6928e-07	2.44544e-08	0.000347492	2.30116e-05
AK007731	Rexo2	REX2, RNA exonuclease 2 homolog (S. cerevisiae)	1.10146e-07	7.07442e-05	0.000103647	0.0665703
AK008273	Arhgdib	Rho, GDP dissociation inhibitor (GDI) beta	0.167642	0.215315	1	1
AK008409	Actr6	ARP6 actin-related protein 6 homolog (yeast)	0.288228	0.0589651	1	1
AK008532	Tmem77	transmembrane protein 77	0.145517	0.0577074	1	1
AK009042	Ckmt2	creatine kinase, mitochondrial 2	0.284059	0.555578	1	1
AK009174	Dnase1l1	deoxyribonuclease 1-like 1	0.503931	0.848473	1	1
AK009584	Exosc8	exosome component 8	0	0.00122279	0	1
AK010475	Dph5	DPH5 homolog (S. cerevisiae)	0.416712	0.031446	1	1
AK010496	Chrna9	cholinergic receptor, nicotinic, alpha polypeptide 9	0.3254	0.474507	1	1
AK010847	Blvra	biliverdin reductase A	0.00150472	0.856926	1	1
AK011059	2510039O18Rik	RIKEN cDNA 2510039O18 gene	0.00554118	0.806183	1	1
AK011291	2610002J02Rik	RIKEN cDNA 2610002J02 gene	0.457086	0.876773	1	1
AK011435	Tyms	thymidylate synthase	0.0182275	0.00518438	1	1
AK012154	Farsb	phenylalanyl-tRNA synthetase, beta subunit	0.549501	0.396396	1	1
AK012594	B930046C15Rik	RIKEN cDNA B930046C15 gene	0.0676325	0.00125709	1	1
AK012825	2810026P18Rik	RIKEN cDNA 2810026P18 gene	0.160816	0.238062	1	1
AK012941	Cmtm6	CKLF-like MARVEL transmembrane domain containing 6	0.377674	3.45254e-06	1	0.00324884
AK013149	Ppm1m	protein phosphatase 1M	0.136642	0.0478354	1	1
AK013207	Rnf12	ring finger protein 12	0.0845011	0.0159012	1	1
AK013952	Lamb1-1	laminin B1 subunit 1	3.49265e-12	0.113207	3.28658e-09	1
AK014585	Unc84a	unc-84 homolog A (C. elegans)	0.55929	0.872863	1	1
AK014740	Usp38	ubiquitin specific peptidase 38	3.87882e-10	0.00312671	3.64997e-07	1
AK015468	D19Ertd721e	DNA segment, Chr 19, ERATO Doi 721, expressed	0.286266	0.179942	1	1
AK015837	4930519B02Rik	RIKEN cDNA 4930519B02 gene	0.472555	0.341567	1	1
AK017503	D4Ertd196e	DNA segment, Chr 4, ERATO Doi 196, expressed	0.00258474	0.724406	1	1
AK017926	Ddit4	DNA-damage-inducible transcript 4	0.0064663	0.0121521	1	1
AK018630	Nr1i2	nuclear receptor subfamily 1, group I, member 2	2.16826e-06	6.89194e-05	0.00204033	0.0648532
AK019346	Dgcr6	DiGeorge syndrome critical region gene 6	0.00047462	9.83355e-07	0.446618	0.000925337
AK019458	Mllt3	myeloid/lymphoid or mixed lineage-leukemia translocation to 3 homolog (Drosophila)	8.11906e-13	0	7.64004e-10	0
AK020133	6720457D02Rik	RIKEN cDNA 6720457D02 gene	0.609112	0.242973	1	1
AK020278	9130211I03Rik	RIKEN cDNA 9130211I03 gene	0.0222586	0.602492	1	1
AW047445	Tm7sf2	transmembrane 7 superfamily member 2	0.0324434	0.029309	1	1
AY057384	Nmur2	neuromedin U receptor 2	0.682983	0.126122	1	1
AY061807	Calml4	calmodulin-like 4	0	1.79443e-07	0	0.000168856
AY072295	Crkrs	Cdc2-related kinase, arginine/serine-rich	0.574701	0.841517	1	1
AY072938	Ccrl1	chemokine (C-C motif) receptor-like 1	0.108796	0.120087	1	1
AY092026	BC054059	cDNA sequence BC054059	0.844425	0.349569	1	1
BC002111	Sfrs11	splicing factor, arginine/serine-rich 11	0.00582794	0.370491	1	1
BC003335	Rfc4	replication factor C (activator 1) 4	0.00199372	0.0067122	1	1
BC003861	Hmbs	hydroxymethylbilane synthase	0.0406671	0.00147349	1	1
BC003898	Ndufs2	NADH dehydrogenase (ubiquinone) Fe-S protein 2	1.11244e-13	0.75315	1.04681e-10	1
BC003955	Nutf2	nuclear transport factor 2	0.849966	0.761045	1	1
BC003993	BC003993	cDNA sequence BC003993	0.580408	0.298417	1	1
BC004081	Arfgap3	ADP-ribosylation factor GTPase activating protein 3	2.31323e-08	4.29116e-07	2.17675e-05	0.000403798
BC004648	Pcf11	cleavage and polyadenylation factor subunit homolog (S. cerevisiae)	0.624851	0.674063	1	1
BC004672	Lsr	lipolysis stimulated lipoprotein receptor	0.668658	1.84581e-06	1	0.00173691
BC004674	Rbm10	RNA binding motif protein 10	0.267214	0.0190809	1	1
BC004749	Hagh	hydroxyacyl glutathione hydrolase	0.0024482	0.0354729	1	1
BC004761	AI428936	expressed sequence AI428936	0.316115	0.142047	1	1
BC004841	Tmem50b	transmembrane protein 50B	0.000276494	0.381611	0.26018	1
BC004847	Scpep1	serine carboxypeptidase 1	0.00161081	1.22468e-06	1	0.00115242
BC005559	Rnf181	ring finger protein 181	0.216366	0.00010384	1	0.097713
BC005629	Nme1	expressed in non-metastatic cells 1, protein	0.142792	0.000337251	1	0.317354
BC005667	Aprt	adenine phosphoribosyl transferase	2.9773e-07	0.796733	0.000280164	1
BC006026	Igj	immunoglobulin joining chain	0.000713726	0.0995228	0.671616	1
BC006048	Fh1	fumarate hydratase 1	0.398362	4.38996e-05	1	0.0413095
BC006582	Ptpn23	protein tyrosine phosphatase, non-receptor type 23	0.0523233	0.0951827	1	1
BC006632	Itgb4	integrin beta 4	0.0286596	0.640091	1	1
BC006702	Dlst	dihydrolipoamide S-succinyltransferase (E2 component of 2-oxo-glutarate complex)	2.92522e-05	0.000317284	0.0275264	0.298565
BC006733	Wwc1	WW, C2 and coiled-coil domain containing 1	0.219854	0.710845	1	1
BC006737	Casp8	caspase 8	0.185403	0.00825336	1	1
BC008126	Pdk3	pyruvate dehydrogenase kinase, isoenzyme 3	1.53413e-07	5.35648e-10	0.000144362	5.04045e-07
BC008549	P4hb	prolyl 4-hydroxylase, beta polypeptide	0.00600127	0.781833	1	1
BC008989	Nr1d1	nuclear receptor subfamily 1, group D, member 1	0.0137225	0.0359824	1	1
BC009091	Sf1	splicing factor 1	0.0143114	0.0101401	1	1
BC009151	Pdia5	protein disulfide isomerase associated 5	0.00612761	0.0278128	1	1
BC010581	Stmn1	stathmin 1	1.48171e-05	0.61568	0.0139429	1
BC011072	Tmem38b	transmembrane protein 38B	0	0.0320762	0	1
BC011111	Ssr3	signal sequence receptor, gamma	0.00396235	0.00769068	1	1
BC011246	Hpx	hemopexin	0.243192	0.752524	1	1
BC011474	Lck	lymphocyte protein tyrosine kinase	0.129637	0.2056	1	1
BC012496	Acat2	acetyl-Coenzyme A acetyltransferase 2	1.95731e-08	0.104305	1.84183e-05	1
BC012522	Etfdh	electron transferring flavoprotein, dehydrogenase	0.000913447	0.308578	0.859554	1
BC012960	Rnf12	ring finger protein 12	0.462548	0.759532	1	1
BC013541	Calml4	calmodulin-like 4	0	4.09734e-08	0	3.8556e-05
BC013637	Rasa1	RAS p21 protein activator 1	0.0212753	0.00158262	1	1
BC013640	1500032D16Rik	RIKEN cDNA 1500032D16 gene	0.492846	0.685974	1	1
BC014769	Tm7sf2	transmembrane 7 superfamily member 2	3.13971e-13	0.00901187	2.95447e-10	1
BC014857	Sfrs7	splicing factor, arginine/serine-rich 7	0.623632	0.533104	1	1
BC015274	Eif6	eukaryotic translation initiation factor 6	0.0167507	0.567909	1	1
BC016266	Cyb5r1	cytochrome b5 reductase 1	0.601975	0.0475583	1	1
BC016494	Cyp2c70	cytochrome P450, family 2, subfamily c, polypeptide 70	0.00242918	3.13234e-07	1	0.000294753
BC016600	AW544981	expressed sequence AW544981	0.00633451	0.0227746	1	1
BC017514	Rabl4	RAB, member of RAS oncogene family-like 4	3.59153e-09	0.302675	3.37963e-06	1
BC017621	Pim3	proviral integration site 3	0.461406	1.29501e-05	1	0.012186
BC018263	BC089597	cDNA sequence BC089597	1.66698e-08	0	1.56863e-05	0
BC018384	Scp2	sterol carrier protein 2, liver	0.0346909	1.59089e-06	1	0.00149703
BC018416	Serpina10	serine (or cysteine) peptidase inhibitor, clade A (alpha-1 antiproteinase, antitrypsin), member 10	0.0301082	0.701374	1	1
BC018547	Isca1	iron-sulfur cluster assembly 1 homolog (S. cerevisiae)	0.114935	5.84409e-05	1	0.0549929
BC019147	EG13909	predicted gene, EG13909	0.00347088	0	1	0
BC019374	Gclc	glutamate-cysteine ligase, catalytic subunit	0.00894731	0.000600736	1	0.565293
BC019649	Gpr125	G protein-coupled receptor 125	9.82393e-06	0.0105893	0.00924431	1
BC020044	Wdr26	WD repeat domain 26	0.664858	9.19902e-05	1	0.0865628
BC021846	3110002H16Rik	RIKEN cDNA 3110002H16 gene	6.41015e-05	0.418976	0.0603195	1
BC022114	Slc25a25	solute carrier family 25 (mitochondrial carrier, phosphate carrier), member 25	0.909179	0.626058	1	1
BC022157	AW548124	expressed sequence AW548124	0.00945503	0.240934	1	1
BC023114	Slc27a4	solute carrier family 27 (fatty acid transporter), member 4	0.00057368	0.331208	0.539833	1
BC023358	Iyd	iodotyrosine deiodinase	3.30084e-06	0.00287364	0.00310609	1
BC024112	Aldob	aldolase 2, B isoform	0.021972	0.0165192	1	1
BC024482	Arpc5l	actin related protein 2/3 complex, subunit 5-like	0.0035365	3.89484e-08	1	3.66505e-05
BC024991	Arhgap8	Rho GTPase activating protein 8	1.11022e-16	0.000448761	1.04472e-13	0.422284
BC025146	Uck1	uridine-cytidine kinase 1	0.658004	0.295972	1	1
BC025521	Fn1	fibronectin 1	0.000780776	0.27834	0.73471	1
BC025618	Atp1a1	ATPase, Na+/K+ transporting, alpha 1 polypeptide	0.0385177	0.0173703	1	1
BC025650	Ctdsp2	CTD (carboxy-terminal domain, RNA polymerase II, polypeptide A) small phosphatase 2	0.0289765	0.181616	1	1
BC025818	Tenc1	tensin like C1 domain-containing phosphatase	0.298084	0.14617	1	1
BC026437	Hibch	3-hydroxyisobutyryl-Coenzyme A hydrolase	0.0733637	0.789806	1	1
BC026492	Ddx46	DEAD (Asp-Glu-Ala-Asp) box polypeptide 46	0.672857	0.0386643	1	1
BC026653	Fcgbp	Fc fragment of IgG binding protein	0.0418232	0.825748	1	1
BC026757	Hsd3b2	hydroxy-delta-5-steroid dehydrogenase, 3 beta- and steroid delta-isomerase 2	1.41742e-12	0	1.33379e-09	0
BC027112	Gphn	gephyrin	2.53192e-08	0.00690767	2.38254e-05	1
BC027799	Actr2	ARP2 actin-related protein 2 homolog (yeast)	0.356656	0.00255568	1	1
BC028766	3300001G02Rik	RIKEN cDNA 3300001G02 gene	0	0.238562	0	1
BC029100	Maoa	monoamine oxidase A	0.0861438	0.00131587	1	1
BC030370	Wnk1	WNK lysine deficient protein kinase 1	0.76363	0.156313	1	1
BE951265	1110036O03Rik	RIKEN cDNA 1110036O03 gene	0.00304192	0.0866403	1	1
BQ174592	AI842396	expressed sequence AI842396	0.0362527	0.961958	1	1
NM_007376	Pzp	pregnancy zone protein	0.032553	0.00141287	1	1
NM_007381	Acadl	acyl-Coenzyme A dehydrogenase, long-chain	1.33227e-15	2.997e-07	1.25366e-12	0.000282018
NM_007383	Acads	acyl-Coenzyme A dehydrogenase, short chain	0.248963	0.0063573	1	1
NM_007385	Apoc4	apolipoprotein C-IV	0.00736479	0.0158826	1	1
NM_007388	Acp5	acid phosphatase 5, tartrate resistant	0.0835825	0.855941	1	1
NM_007389	Chrna1	cholinergic receptor, nicotinic, alpha polypeptide 1 (muscle)	0.0507205	0.160302	1	1
NM_007405	Adcy6	adenylate cyclase 6	0.411932	0.00344998	1	1
NM_007406	Adcy7	adenylate cyclase 7	2.41544e-05	0.847061	0.0227293	1
NM_007423	Afp	alpha fetoprotein	0.00695905	0.0233962	1	1
NM_007424	Acan	aggrecan	0.852849	0.912426	1	1
NM_007428	Agt	angiotensinogen (serpin peptidase inhibitor, clade A, member 8)	0.170685	0.000193722	1	0.182292
NM_007443	Ambp	alpha 1 microglobulin/bikunin	0.210943	0.232322	1	1
NM_007446	Amy1	amylase 1, salivary	0.0246715	0.00223834	1	1
NM_007468	Apoa4	apolipoprotein A-IV	2.86541e-11	0.0334115	2.69635e-08	1
NM_007474	Aqp8	aquaporin 8	9.64739e-11	0.00344862	9.0782e-08	1
NM_007498	Atf3	activating transcription factor 3	2.34228e-06	5.53524e-07	0.00220409	0.000520866
NM_007505	Atp5a1	ATP synthase, H+ transporting, mitochondrial F1 complex, alpha subunit, isoform 1	0.000493051	0.0370163	0.463961	1
NM_007508	Atp6v1a	ATPase, H+ transporting, lysosomal V1 subunit A	0.0083268	0.367193	1	1
NM_007509	Atp6v1b2	ATPase, H+ transporting, lysosomal V1 subunit B2	0.000741901	0.0109274	0.698129	1
NM_007514	Slc7a2	solute carrier family 7 (cationic amino acid transporter, y+ system), member 2	0.00346268	0.0034661	1	1
NM_007519	Baat	bile acid-Coenzyme A: amino acid N-acyltransferase	1.77669e-12	2.65406e-09	1.67186e-09	2.49747e-06
NM_007542	Bgn	biglycan	0.0289757	0.154891	1	1
NM_007547	Sirpa	signal-regulatory protein alpha	6.04844e-09	0.0042524	5.69159e-06	1
NM_007552	Bmi1	Bmi1 polycomb ring finger oncogene	4.45622e-06	2.1801e-06	0.00419331	0.00205147
NM_007572	C1qa	complement component 1, q subcomponent, alpha polypeptide	4.9408e-11	2.20413e-12	4.6493e-08	2.07408e-09
NM_007599	Capg	capping protein (actin filament), gelsolin-like	0.562584	0.00250552	1	1
NM_007609	Casp4	caspase 4, apoptosis-related cysteine peptidase	0.911964	0.144494	1	1
NM_007611	Casp7	caspase 7	1.46945e-11	0.123383	1.38275e-08	1
NM_007618	Serpina6	serine (or cysteine) peptidase inhibitor, clade A, member 6	0.00262506	0.000207341	1	0.195108
NM_007625	Cbx4	chromobox homolog 4 (Drosophila Pc class)	0.151556	0.422959	1	1
NM_007643	Cd36	CD36 antigen	0.000128134	1.46968e-07	0.120575	0.000138297
NM_007654	Cd72	CD72 antigen	0.802985	0.0382835	1	1
NM_007657	Cd9	CD9 antigen	0.0383415	2.81903e-08	1	2.6527e-05
NM_007692	Chkb	choline kinase beta	3.12344e-06	0.062029	0.00293916	1
NM_007700	Chuk	conserved helix-loop-helix ubiquitous kinase	0.00288308	6.16535e-09	1	5.80159e-06
NM_007702	Cidea	cell death-inducing DNA fragmentation factor, alpha subunit-like effector A	0.960371	0.186996	1	1
NM_007703	Elovl3	elongation of very long chain fatty acids (FEN1/Elo2, SUR4/Elo3, yeast)-like 3	0.000591907	0	0.556985	0
NM_007705	Cirbp	cold inducible RNA binding protein	0.00125896	0.935118	1	1
NM_007711	Clcn3	chloride channel 3	0.00375128	0.00351136	1	1
NM_007731	Col13a1	procollagen, type XIII, alpha 1	3.6164e-05	3.78691e-11	0.0340303	3.56349e-08
NM_007744	Comt	catechol-O-methyltransferase	0.00324619	0	1	0
NM_007752	Cp	ceruloplasmin	0.562755	0.102867	1	1
NM_007760	Crat	carnitine acetyltransferase	0.000163652	4.82738e-06	0.153997	0.00454257
NM_007762	Crhr1	corticotropin releasing hormone receptor 1	3.26821e-06	0.557482	0.00307539	1
NM_007779	Csf1r	colony stimulating factor 1 receptor	0	7.18192e-10	0	6.75819e-07
NM_007792	Csrp2	cysteine and glycine-rich protein 2	1.40938e-07	0.000102471	0.000132623	0.0964256
NM_007798	Ctsb	cathepsin B	0.0223257	3.3155e-09	1	3.11989e-06
NM_007809	Cyp17a1	cytochrome P450, family 17, subfamily a, polypeptide 1	0	0	0	0
NM_007810	Cyp19a1	cytochrome P450, family 19, subfamily a, polypeptide 1	0.094574	0.662877	1	1
NM_007811	Cyp26a1	cytochrome P450, family 26, subfamily a, polypeptide 1	0.000988118	0.1041	0.929819	1
NM_007814	Cyp2b19	cytochrome P450, family 2, subfamily b, polypeptide 19	0.648834	0.284502	1	1
NM_007817	Cyp2f2	cytochrome P450, family 2, subfamily f, polypeptide 2	0.000463194	0	0.435865	0
NM_007820	Cyp3a16	cytochrome P450, family 3, subfamily a, polypeptide 16	0.671992	0	1	0
NM_007824	Cyp7a1	cytochrome P450, family 7, subfamily a, polypeptide 1	0.269843	0.350726	1	1
NM_007827	Daf2	decay accelerating factor 2	0.802894	0.446626	1	1
NM_007830	Dbi	diazepam binding inhibitor	0.00070207	0.529625	0.660648	1
NM_007837	Ddit3	DNA-damage inducible transcript 3	3.87461e-08	0.00920718	3.64601e-05	1
NM_007843	Defb1	defensin beta 1	0.00300395	0.763066	1	1
NM_007853	Degs1	degenerative spermatocyte homolog 1 (Drosophila)	0.414639	0.184907	1	1
NM_007881	Atn1	atrophin 1	0.38865	0.0342392	1	1
NM_007897	Ebf1	early B-cell factor 1	0.140329	0.00567876	1	1
NM_007898	Ebp	phenylalkylamine Ca2+ antagonist (emopamil) binding protein	0.0184115	3.32525e-05	1	0.0312906
NM_007918	Eif4ebp1	eukaryotic translation initiation factor 4E binding protein 1	8.21767e-07	9.12401e-05	0.000773283	0.0858569
NM_007920	Elf1	E74-like factor 1	0.0397722	0.462255	1	1
NM_007940	Ephx2	epoxide hydrolase 2, cytoplasmic	9.23965e-05	0	0.0869451	0
NM_007965	Evl	Ena-vasodilator stimulated phosphoprotein	1.72186e-07	9.32373e-10	0.000162027	8.77363e-07
NM_007980	Fabp2	fatty acid binding protein 2, intestinal	1.79995e-09	0.87481	1.69376e-06	1
NM_007992	Fbln2	fibulin 2	0.135068	0.00274913	1	1
NM_007994	Fbp2	fructose bisphosphatase 2	0.00023117	0.340991	0.217531	1
NM_007997	Fdxr	ferredoxin reductase	0.000257281	3.43266e-05	0.242101	0.0323013
NM_007998	Fech	ferrochelatase	0.00575788	8.69066e-05	1	0.0817791
NM_008012	Akr1b8	aldo-keto reductase family 1, member B8	0.429918	0.0037069	1	1
NM_008021	Foxm1	forkhead box M1	0.00125996	0.174222	1	1
NM_008035	Folr2	folate receptor 2 (fetal)	0	0.0472077	0	1
NM_008044	Fxn	frataxin	0.300465	0.104535	1	1
NM_008050	Nr5a1	nuclear receptor subfamily 5, group A, member 1	0.0222907	0.643204	1	1
NM_008076	Gabrr2	gamma-aminobutyric acid (GABA-C) receptor, subunit rho 2	0.822269	0.279068	1	1
NM_008082	Galr1	galanin receptor 1	0.0878368	0.371316	1	1
NM_008091	Gata3	GATA binding protein 3	0.0108512	0.325628	1	1
NM_008094	Gba	glucosidase, beta, acid	0.830173	0.0257447	1	1
NM_008102	Gch1	GTP cyclohydrolase 1	1.41075e-06	0.00210668	0.00132752	1
NM_008105	Gcnt2	glucosaminyl (N-acetyl) transferase 2, I-branching enzyme	0.0031381	0.129567	1	1
NM_008113	Arhgdig	Rho GDP dissociation inhibitor (GDI) gamma	0.501284	0.0617661	1	1
NM_008117	Gh	growth hormone	5.57322e-05	0.955999	0.052444	1
NM_008119	Gip	gastric inhibitory polypeptide	0.0199074	0.381241	1	1
NM_008131	Glul	glutamate-ammonia ligase (glutamine synthetase)	7.32747e-15	0.165948	6.89515e-12	1
NM_008146	Golga3	golgi autoantigen, golgin subfamily a, 3	0.756769	0.110369	1	1
NM_008149	Gpam	glycerol-3-phosphate acyltransferase, mitochondrial	4.53842e-05	0.24819	0.0427066	1
NM_008173	Nr3c1	nuclear receptor subfamily 3, group C, member 1	0.00208923	0.524925	1	1
NM_008175	Grn	granulin	0.00122386	0.000620284	1	0.583687
NM_008180	Gss	glutathione synthetase	0.0732836	0.702235	1	1
NM_008194	Gyk	glycerol kinase	3.69456e-05	1.00244e-06	0.0347658	0.000943299
NM_008195	Gys1	glycogen synthase 1, muscle	0.324474	0.246491	1	1
NM_008212	Hadh	hydroxyacyl-Coenzyme A dehydrogenase	0.000383681	1.1091e-05	0.361044	0.0104366
NM_008215	Has1	hyaluronan synthase1	0.267322	0.414514	1	1
NM_008220	Hbb-b1	hemoglobin, beta adult major chain	0.0230506	0.000366719	1	0.345082
NM_008237	Hes3	hairy and enhancer of split 3 (Drosophila)	0.0323285	0.245416	1	1
NM_008254	Hmgcl	3-hydroxy-3-methylglutaryl-Coenzyme A lyase	1.21745e-08	0.585235	1.14562e-05	1
NM_008258	Hn1	hematological and neurological expressed sequence 1	0	0.142726	0	1
NM_008278	Hpgd	hydroxyprostaglandin dehydrogenase 15 (NAD)	0.112354	0.0228173	1	1
NM_008294	Hsd3b4	hydroxy-delta-5-steroid dehydrogenase, 3 beta- and steroid delta-isomerase 4	0.000473789	0	0.445835	0
NM_008304	Sdc2	syndecan 2	1.55522e-06	0.530702	0.00146347	1
NM_008310	Htr1f	5-hydroxytryptamine (serotonin) receptor 1F	3.50496e-07	0.128299	0.000329816	1
NM_008313	Htr4	5 hydroxytryptamine (serotonin) receptor 4	0.81442	0.209916	1	1
NM_008315	Htr7	5-hydroxytryptamine (serotonin) receptor 7	0.0118194	0.0133085	1	1
NM_008317	Hyal1	hyaluronoglucosaminidase 1	0.000147936	0.0304636	0.139207	1
NM_008322	Idh2	isocitrate dehydrogenase 2 (NADP+), mitochondrial	0.333238	7.69385e-14	1	7.23991e-11
NM_008323	Idh3g	isocitrate dehydrogenase 3 (NAD+), gamma	0.000840757	0.564771	0.791152	1
NM_008341	Igfbp1	insulin-like growth factor binding protein 1	9.10189e-10	8.62889e-07	8.56487e-07	0.000811979
NM_008342	Igfbp2	insulin-like growth factor binding protein 2	9.54126e-07	0.00160889	0.000897833	1
NM_008344	Igfbp6	insulin-like growth factor binding protein 6	0.32773	0.00358789	1	1
NM_008349	Il10rb	interleukin 10 receptor, beta	0.596863	1.01024e-08	1	9.50636e-06
NM_008357	Il15	interleukin 15	0.497818	0.0139646	1	1
NM_008364	Il1rap	interleukin 1 receptor accessory protein	3.4481e-06	0.103872	0.00324466	1
NM_008372	Il7r	interleukin 7 receptor	0.0597904	0.812754	1	1
NM_008375	Fabp6	fatty acid binding protein 6, ileal (gastrotropin)	0.825584	0.0068837	1	1
NM_008384	Inpp1	inositol polyphosphate-1-phosphatase	0.0870357	0.121042	1	1
NM_008385	Inpp5b	inositol polyphosphate-5-phosphatase B	1.39568e-05	0.311063	0.0131334	1
NM_008397	Itga6	integrin alpha 6	6.86436e-05	4.19538e-07	0.0645936	0.000394786
NM_008399	Itgae	integrin, alpha E, epithelial-associated	0.151046	0.000236844	1	0.22287
NM_008401	Itgam	integrin alpha M	0.78009	0.0866663	1	1
NM_008404	Itgb2	integrin beta 2	2.29664e-08	3.19906e-09	2.16114e-05	3.01032e-06
NM_008433	Kcnn4	potassium intermediate/small conductance calcium-activated channel, subfamily N, member 4	0.399267	0.105392	1	1
NM_008434	Kcnq1	potassium voltage-gated channel, subfamily Q, member 1	0.16	0.000340311	1	0.320233
NM_008438	Kera	keratocan	0.230827	0.0337887	1	1
NM_008455	Klkb1	kallikrein B, plasma 1	0.125134	0.670339	1	1
NM_008486	Anpep	alanyl (membrane) aminopeptidase	0.0760853	0.0415606	1	1
NM_008490	Lcat	lecithin cholesterol acyltransferase	0.318663	0.020893	1	1
NM_008492	Ldhb	lactate dehydrogenase B	0.0151186	0.243293	1	1
NM_008493	Lep	leptin	0.27751	0.629744	1	1
NM_008511	Lrmp	lymphoid-restricted membrane protein	5.64065e-05	0.682928	0.0530785	1
NM_008512	Lrp1	low density lipoprotein receptor-related protein 1	3.06524e-06	0.80518	0.00288439	1
NM_008521	Ltc4s	leukotriene C4 synthase	0.000163195	0.00592689	0.153566	1
NM_008524	Lum	lumican	8.93372e-06	0.0259031	0.00840663	1
NM_008537	Amacr	alpha-methylacyl-CoA racemase	0.0154665	1.78432e-05	1	0.0167905
NM_008562	Mcl1	myeloid cell leukemia sequence 1	0.277782	0.0900808	1	1
NM_008590	Mest	mesoderm specific transcript	0.960577	0.000176409	1	0.166001
NM_008591	Met	met proto-oncogene	0.380967	0.0302275	1	1
NM_008594	Mfge8	milk fat globule-EGF factor 8 protein	8.88178e-16	0.00578587	8.35776e-13	1
NM_008599	Cxcl9	chemokine (C-X-C motif) ligand 9	0.0252025	7.21691e-09	1	6.79111e-06
NM_008605	Mmp12	matrix metallopeptidase 12	0.573448	0.424147	1	1
NM_008615	Me1	malic enzyme 1, NADP(+)-dependent, cytosolic	8.4756e-09	0.000110727	7.97554e-06	0.104194
NM_008624	Mras	muscle and microspikes RAS	5.81962e-07	0.000512326	0.000547626	0.482099
NM_008625	Mrc1	mannose receptor, C type 1	0.000569849	1.47033e-10	0.536228	1.38358e-07
NM_008626	Mrc2	mannose receptor, C type 2	0.104396	0.843193	1	1
NM_008737	Nrp1	neuropilin 1	6.66134e-16	0.019421	6.26832e-13	1
NM_008747	Ntsr2	neurotensin receptor 2	0.474791	0.0261569	1	1
NM_008761	Fxyd5	FXYD domain-containing ion transport regulator 5	2.42567e-07	0.636017	0.000228256	1
NM_008768	Orm1	orosomucoid 1	0.0681532	0.066359	1	1
NM_008776	Pafah1b3	platelet-activating factor acetylhydrolase, isoform 1b, alpha1 subunit	0.000243142	0.144174	0.228797	1
NM_008777	Pah	phenylalanine hydroxylase	0.0114021	0.590071	1	1
NM_008802	Pde7a	phosphodiesterase 7A	0.988888	0.394894	1	1
NM_008804	Pde9a	phosphodiesterase 9A	0.00244798	0.22036	1	1
NM_008839	Pik3ca	phosphatidylinositol 3-kinase, catalytic, alpha polypeptide	0.021491	0.372549	1	1
NM_008847	Pip5k1a	phosphatidylinositol-4-phosphate 5-kinase, type 1 alpha	0.675867	0.00556308	1	1
NM_008850	Pitpna	phosphatidylinositol transfer protein, alpha	6.58407e-12	0.00160075	6.19561e-09	1
NM_008851	Pitpnm1	phosphatidylinositol membrane-associated 1	0.422288	0.864071	1	1
NM_008856	Prkch	protein kinase C, eta	0.162523	0.83803	1	1
NM_008857	Prkci	protein kinase C, iota	0.0729391	0.0270019	1	1
NM_008858	Prkcm	protein kinase C, mu	0.512636	0.0714859	1	1
NM_008859	Prkcq	protein kinase C, theta	0.343999	0.53937	1	1
NM_008860	Prkcz	protein kinase C, zeta	1.41489e-06	3.19722e-06	0.00133142	0.00300859
NM_008864	Prl3d1	prolactin family 3, subfamily d, member 1	0.579149	0.644687	1	1
NM_008871	Serpine1	serine (or cysteine) peptidase inhibitor, clade E, member 1	0.000520489	0.0570037	0.48978	1
NM_008873	Plau	plasminogen activator, urokinase	1.78104e-07	0.0698768	0.000167595	1
NM_008877	Plg	plasminogen	0.0129302	0.0196156	1	1
NM_008879	Lcp1	lymphocyte cytosolic protein 1	0	4.21063e-12	0	3.96221e-09
NM_008902	Pp11r	placental protein 11 related	0.0852546	0.0333938	1	1
NM_008903	Ppap2a	phosphatidic acid phosphatase 2a	1.08022e-07	0.00121628	0.000101649	1
NM_008904	Ppargc1a	peroxisome proliferative activated receptor, gamma, coactivator 1 alpha	0.0197976	4.35391e-05	1	0.0409703
NM_008929	Dnajc3a	DnaJ (Hsp40) homolog, subfamily C, member 3A	0.00142788	0.032172	1	1
NM_008960	Pten	phosphatase and tensin homolog	0.000859426	3.66638e-06	0.80872	0.00345007
NM_008966	Ptgfr	prostaglandin F receptor	2.6918e-05	0.696315	0.0253299	1
NM_008977	Ptpn2	protein tyrosine phosphatase, non-receptor type 2	0.000197901	0.559055	0.186225	1
NM_008991	Abcd3	ATP-binding cassette, sub-family D (ALD), member 3	0.484903	0.000452488	1	0.425791
NM_008992	Abcd4	ATP-binding cassette, sub-family D (ALD), member 4	0.0244106	0.329013	1	1
NM_008993	Pxmp2	peroxisomal membrane protein 2	0.00100092	0.00100371	0.941867	0.94449
NM_008994	Pxmp3	peroxisomal membrane protein 3	0.177755	0.0141766	1	1
NM_008996	Rab1	RAB1, member RAS oncogene family	0.111261	0.00060367	1	0.568053
NM_009008	Rac2	RAS-related C3 botulinum substrate 2	1.25883e-05	0.000964395	0.0118456	0.907496
NM_009030	Rbbp4	retinoblastoma binding protein 4	0.0175445	4.00495e-08	1	3.76866e-05
NM_009032	Rbm4	RNA binding motif protein 4	5.20241e-06	0.481578	0.00489547	1
NM_009040	Rdh16	retinol dehydrogenase 16	0.000794791	8.50348e-11	0.747898	8.00177e-08
NM_009042	Reg1	regenerating islet-derived 1	0.173149	0.320487	1	1
NM_009049	Resp18	regulated endocrine-specific protein 18	0.974411	0.680993	1	1
NM_009070	Rnps1	ribonucleic acid binding protein S1	0.705959	0.052916	1	1
NM_009101	Rras	Harvey rat sarcoma oncogene, subgroup R	0.0234291	0.978591	1	1
NM_009106	Rtkn	rhotekin	4.04789e-08	0.0154512	3.80907e-05	1
NM_009112	S100a10	S100 calcium binding protein A10 (calpactin)	0.0580642	0.767725	1	1
NM_009117	Saa1	serum amyloid A 1	0.00128443	7.50414e-07	1	0.00070614
NM_009121	Sat1	spermidine/spermine N1-acetyl transferase 1	0.630659	0.0231203	1	1
NM_009127	Scd1	stearoyl-Coenzyme A desaturase 1	0.00030941	0.0896812	0.291155	1
NM_009128	Scd2	stearoyl-Coenzyme A desaturase 2	0.00107038	0.0183541	1	1
NM_009133	Stmn3	stathmin-like 3	0.0404426	0.0525456	1	1
NM_009139	Ccl6	chemokine (C-C motif) ligand 6	9.55902e-14	1.75017e-05	8.99504e-11	0.0164691
NM_009144	Sfrp2	secreted frizzled-related protein 2	0.998365	0.138766	1	1
NM_009153	Sema3b	sema domain, immunoglobulin domain (Ig), short basic domain, secreted, (semaphorin) 3B	0.0371516	0.897035	1	1
NM_009159	Sfrs5	splicing factor, arginine/serine-rich 5 (SRp40, HRS)	2.20736e-05	0.00103138	0.0207713	0.970528
NM_009186	Sfrs10	splicing factor, arginine/serine-rich 10 (transformer 2 homolog, Drosophila)	0.093761	0.675286	1	1
NM_009208	Slc4a3	solute carrier family 4 (anion exchanger), member 3	0.744151	0.0741985	1	1
NM_009213	Smpd2	sphingomyelin phosphodiesterase 2, neutral	0.0322809	0.00490718	1	1
NM_009221	Snca	synuclein, alpha	0.694224	0.533124	1	1
NM_009254	Serpinb6a	serine (or cysteine) peptidase inhibitor, clade B, member 6a	0.00683724	1.53675e-06	1	0.00144608
NM_009269	Sptlc1	serine palmitoyltransferase, long chain base subunit 1	1.83794e-06	0.0561371	0.00172951	1
NM_009272	Srm	spermidine synthase	0.805576	0.000133292	1	0.125428
NM_009274	Srpk2	serine/arginine-rich protein specific kinase 2	1.67174e-11	0.00023488	1.57311e-08	0.221023
NM_009280	Ss18	synovial sarcoma translocation, Chromosome 18	0.085162	0.85177	1	1
NM_009283	Stat1	signal transducer and activator of transcription 1	0.00610913	0.0108287	1	1
NM_009287	Stim1	stromal interaction molecule 1	0.0261638	0.0837073	1	1
NM_009301	Svs5	seminal vesicle secretory protein 5	0.997224	0.264423	1	1
NM_009313	Tacr1	tachykinin receptor 1	1.11781e-05	0.0113168	0.0105185	1
NM_009325	Tbxa2r	thromboxane A2 receptor	0	0.133924	0	1
NM_009327	Hnf1a	HNF1 homeobox A	0.284862	0.196436	1	1
NM_009345	Dntt	deoxynucleotidyltransferase, terminal	9.10383e-15	1.64313e-12	8.5667e-12	1.54619e-09
NM_009349	Inmt	indolethylamine N-methyltransferase	0.220687	0.051074	1	1
NM_009364	Tfpi2	tissue factor pathway inhibitor 2	0.000233486	0.36496	0.219711	1
NM_009372	Tgif1	TG interacting factor 1	0.0150935	0.853717	1	1
NM_009380	Thrb	thyroid hormone receptor beta	1.10597e-06	0.00290866	0.00104072	1
NM_009382	Thy1	thymus cell antigen 1, theta	2.24011e-05	4.13003e-14	0.0210795	3.88636e-11
NM_009396	Tnfaip2	tumor necrosis factor, alpha-induced protein 2	0.996384	0.243886	1	1
NM_009414	Tph1	tryptophan hydroxylase 1	0.00766919	0.0532537	1	1
NM_009416	Tpm2	tropomyosin 2, beta	3.6462e-05	0.691423	0.0343108	1
NM_009418	Tpp2	tripeptidyl peptidase II	0.014605	6.70494e-06	1	0.00630935
NM_009437	Tst	thiosulfate sulfurtransferase, mitochondrial	0.356241	0.0381908	1	1
NM_009444	Tgoln2	trans-golgi network protein 2	7.40519e-14	0.39904	6.96828e-11	1
NM_009477	Upp1	uridine phosphorylase 1	0.000443171	0.000203679	0.417024	0.191662
NM_009502	Vcl	vinculin	0.00428088	0	1	0
NM_009549	Zfp185	zinc finger protein 185	0.205174	0.96769	1	1
NM_009591	Aanat	arylalkylamine N-acetyltransferase	0.462486	0.339741	1	1
NM_009609	Actg1	actin, gamma, cytoplasmic 1	0.267532	1.49129e-07	1	0.00014033
NM_009636	Aebp1	AE binding protein 1	0.00829487	8.69346e-05	1	0.0818055
NM_009638	Crisp1	cysteine-rich secretory protein 1	0.694167	0.569354	1	1
NM_009640	Angpt1	angiopoietin 1	0.393542	0.13907	1	1
NM_009648	Akap1	A kinase (PRKA) anchor protein 1	0.191004	0.349158	1	1
NM_009656	Aldh2	aldehyde dehydrogenase 2, mitochondrial	1.69118e-05	0.0257059	0.015914	1
NM_009660	Alox15	arachidonate 15-lipoxygenase	2.15145e-11	0.710813	2.02451e-08	1
NM_009670	Ank3	ankyrin 3, epithelial	0.674601	0.00911356	1	1
NM_009694	Apobec2	apolipoprotein B editing complex 2	0.022308	0.0931068	1	1
NM_009695	Apoc2	apolipoprotein C-II	8.38972e-09	0.0968311	7.89473e-06	1
NM_009726	Atp7a	ATPase, Cu++ transporting, alpha polypeptide	0.00830736	9.36852e-05	1	0.0881578
NM_009736	Bag1	Bcl2-associated athanogene 1	0.000310616	0.58637	0.29229	1
NM_009740	Bcl10	B-cell leukemia/lymphoma 10	6.16994e-07	0.305166	0.000580592	1
NM_009744	Bcl6	B-cell leukemia/lymphoma 6	0.000779567	2.84046e-08	0.733573	2.67287e-05
NM_009752	Glb1	galactosidase, beta 1	1.28177e-08	0.000874165	1.20614e-05	0.82259
NM_009775	Tspo	translocator protein	0.0504632	0.000173834	1	0.163578
NM_009787	Pdia4	protein disulfide isomerase associated 4	0.0218933	0.971598	1	1
NM_009807	Casp1	caspase 1	7.6964e-08	2.80746e-06	7.24231e-05	0.00264182
NM_009810	Casp3	caspase 3	2.45922e-05	0.000463668	0.0231412	0.436312
NM_009821	Runx1	runt related transcription factor 1	0.579577	0.101152	1	1
NM_009824	Cbfa2t3h	core-binding factor, runt domain, alpha subunit 2, translocated to, 3 homolog (human)	0.204186	0.000419281	1	0.394543
NM_009825	Serpinh1	serine (or cysteine) peptidase inhibitor, clade H, member 1	9.7983e-11	0.000121838	9.2202e-08	0.11465
NM_009829	Ccnd2	cyclin D2	7.29527e-05	5.34387e-07	0.0686485	0.000502858
NM_009831	Ccng1	cyclin G1	0.20124	0.00927162	1	1
NM_009842	Cd151	CD151 antigen	0.00019685	0.085598	0.185236	1
NM_009856	Cd83	CD83 antigen	6.88917e-10	2.74624e-07	6.48271e-07	0.000258421
NM_009885	Cel	carboxyl ester lipase	0.673324	0.0280373	1	1
NM_009889	Cga	glycoprotein hormones, alpha subunit	0.0254488	0.104237	1	1
NM_009897	Ckmt1	creatine kinase, mitochondrial 1, ubiquitous	0.101482	2.92376e-05	1	0.0275126
NM_009899	Clca1	chloride channel calcium activated 1	0	0.000444962	0	0.418709
NM_009922	Cnn1	calponin 1	0.0377837	0.188165	1	1
NM_009941	Cox4i1	cytochrome c oxidase subunit IV isoform 1	0.422218	0.0684201	1	1
NM_009949	Cpt2	carnitine palmitoyltransferase 2	0.000164156	0.000400176	0.154471	0.376566
NM_009952	Creb1	cAMP responsive element binding protein 1	0.546472	0.408399	1	1
NM_009953	Crhr2	corticotropin releasing hormone receptor 2	2.33969e-06	0.0256844	0.00220165	1
NM_009954	Bcar1	breast cancer anti-estrogen resistance 1	0.643256	0.925104	1	1
NM_009981	Pcyt1a	phosphate cytidylyltransferase 1, choline, alpha isoform	0.135037	0.000357618	1	0.336518
NM_009982	Ctsc	cathepsin C	0.20804	0	1	0
NM_009984	Ctsl	cathepsin L	0.00156693	0.449939	1	1
NM_009992	Cyp1a1	cytochrome P450, family 1, subfamily a, polypeptide 1	0.927561	0.00504189	1	1
NM_009995	Cyp21a1	cytochrome P450, family 21, subfamily a, polypeptide 1	0.0160246	0.383899	1	1
NM_009997	Cyp2a4	cytochrome P450, family 2, subfamily a, polypeptide 4	4.4e-07	1.11022e-16	0.00041404	1.04472e-13
NM_009998	Cyp2b10	cytochrome P450, family 2, subfamily b, polypeptide 10	0.295878	0	1	0
NM_010001	Cyp2c37	cytochrome P450, family 2. subfamily c, polypeptide 37	1.11022e-16	3.33067e-16	1.04472e-13	3.13416e-13
NM_010003	Cyp2c39	cytochrome P450, family 2, subfamily c, polypeptide 39	0	0	0	0
NM_010006	Cyp2d9	cytochrome P450, family 2, subfamily d, polypeptide 9	0.00594073	0	1	0
NM_010007	Cyp2j5	cytochrome P450, family 2, subfamily j, polypeptide 5	2.05969e-12	0.0239167	1.93816e-09	1
NM_010008	Cyp2j6	cytochrome P450, family 2, subfamily j, polypeptide 6	0.158233	1.72367e-10	1	1.62197e-07
NM_010014	Dab1	disabled homolog 1 (Drosophila)	1.98827e-07	0.599382	0.000187096	1
NM_010016	Cd55	CD55 antigen	0.43746	0.187512	1	1
NM_010023	Dci	dodecenoyl-Coenzyme A delta isomerase (3,2 trans-enoyl-Coenyme A isomerase)	4.20108e-13	0.294735	3.95322e-10	1
NM_010027	Ddt	D-dopachrome tautomerase	0.0168633	0.0244548	1	1
NM_010071	Dok2	docking protein 2	0.000155157	5.71499e-06	0.146003	0.0053778
NM_010081	Dst	dystonin	0.0225595	0.372573	1	1
NM_010135	Enah	enabled homolog (Drosophila)	9.30488e-05	0.262019	0.0875589	1
NM_010157	Esr2	estrogen receptor 2 (beta)	0.131364	0.498572	1	1
NM_010160	Cugbp2	CUG triplet repeat, RNA binding protein 2	1.64131e-07	1.68357e-08	0.000154447	1.58424e-05
NM_010168	F2	coagulation factor II	0.210209	3.72153e-08	1	3.50196e-05
NM_010171	F3	coagulation factor III	0.00303887	0.00521012	1	1
NM_010173	Faah	fatty acid amide hydrolase	1.16466e-10	0.859219	1.09595e-07	1
NM_010174	Fabp3	fatty acid binding protein 3, muscle and heart	1.18884e-05	0.422418	0.011187	1
NM_010178	Fusip1	FUS interacting protein (serine-arginine rich) 1	0.000456247	0.0440473	0.429329	1
NM_010186	Fcgr1	Fc receptor, IgG, high affinity I	1.31794e-07	0.000127472	0.000124018	0.119951
NM_010195	Lgr5	leucine rich repeat containing G protein coupled receptor 5	0.0476896	0.667327	1	1
NM_010200	Fgf13	fibroblast growth factor 13	0.00401725	0.00757321	1	1
NM_010220	Fkbp5	FK506 binding protein 5	0.0517561	3.36218e-09	1	3.16381e-06
NM_010231	Fmo1	flavin containing monooxygenase 1	0.000180557	3.92712e-06	0.169904	0.00369542
NM_010237	Frk	fyn-related kinase	4.60653e-07	0.322897	0.000433475	1
NM_010260	Gbp2	guanylate nucleotide binding protein 2	6.89422e-11	5.9619e-14	6.48746e-08	5.61015e-11
NM_010271	Gpd1	glycerol-3-phosphate dehydrogenase 1 (soluble)	0.0134387	1.65614e-06	1	0.00155843
NM_010274	Gpd2	glycerol phosphate dehydrogenase 2, mitochondrial	3.6275e-10	0.945795	3.41348e-07	1
NM_010278	Gfi1	growth factor independent 1	0.631786	0.0597679	1	1
NM_010285	Ghrh	growth hormone releasing hormone	0.205337	0.121583	1	1
NM_010298	Glrb	glycine receptor, beta subunit	0.255492	0.62659	1	1
NM_010299	Gm2a	GM2 ganglioside activator protein	0.53687	0.02389	1	1
NM_010309	Gnas	GNAS (guanine nucleotide binding protein, alpha stimulating) complex locus	0.0351212	0.000231497	1	0.217839
NM_010313	Gnb5	guanine nucleotide binding protein, beta 5	0.0380098	0.0589692	1	1
NM_010321	Gnmt	glycine N-methyltransferase	0.0295649	0.281438	1	1
NM_010322	Gnpat	glyceronephosphate O-acyltransferase	0.0247396	0.343181	1	1
NM_010336	Edg2	endothelial differentiation, lysophosphatidic acid G-protein-coupled receptor, 2	0.0593972	0.0454065	1	1
NM_010357	Gsta4	glutathione S-transferase, alpha 4	3.88578e-15	3.66707e-13	3.65652e-12	3.45071e-10
NM_010358	Gstm1	glutathione S-transferase, mu 1	0.0054176	0.0657088	1	1
NM_010368	Gusb	glucuronidase, beta	0.000473118	0.971209	0.445204	1
NM_010381	H2-Ea	histocompatibility 2, class II antigen E alpha	0	0.0182183	0	1
NM_010387	H2-DMb1	histocompatibility 2, class II, locus Mb1	0.197718	0.405273	1	1
NM_010398	H2-T23	histocompatibility 2, T region locus 23	0.0205664	0.000168831	1	0.15887
NM_010401	Hal	histidine ammonia lyase	0	4.97283e-10	0	4.67943e-07
NM_010417	Heph	hephaestin	0.333276	0.613201	1	1
NM_010421	Hexa	hexosaminidase A	2.59619e-06	0.165958	0.00244301	1
NM_010431	Hif1a	hypoxia inducible factor 1, alpha subunit	6.54767e-09	0.909038	6.16136e-06	1
NM_010441	Hmga2	high mobility group AT-hook 2	0.509538	0.265372	1	1
NM_010442	Hmox1	heme oxygenase (decycling) 1	4.25788e-05	0.0111315	0.0400666	1
NM_010444	Nr4a1	nuclear receptor subfamily 4, group A, member 1	0.0174814	0.274182	1	1
NM_010475	Hsd17b1	hydroxysteroid (17-beta) dehydrogenase 1	0.137672	0.0977942	1	1
NM_010476	Hsd17b7	hydroxysteroid (17-beta) dehydrogenase 7	0.0871773	0.000578598	1	0.544461
NM_010493	Icam1	intercellular adhesion molecule	0.00541796	0.000601421	1	0.565937
NM_010494	Icam2	intercellular adhesion molecule 2	0.135308	0.00270231	1	1
NM_010497	Idh1	isocitrate dehydrogenase 1 (NADP+), soluble	0.00920506	0.0343163	1	1
NM_010512	Igf1	insulin-like growth factor 1	0.90016	0.570755	1	1
NM_010517	Igfbp4	insulin-like growth factor binding protein 4	0.000731392	0.233762	0.68824	1
NM_010518	Igfbp5	insulin-like growth factor binding protein 5	0.00162055	0.0190944	1	1
NM_010552	Il17a	interleukin 17A	0.89157	0.499313	1	1
NM_010555	Il1r2	interleukin 1 receptor, type II	0.114044	0.383837	1	1
NM_010568	Insr	insulin receptor	0.587279	0.560375	1	1
NM_010576	Itga4	integrin alpha 4	0.881218	5.09404e-06	1	0.0047935
NM_010598	Kcnab2	potassium voltage-gated channel, shaker-related subfamily, beta member 2	0.00106627	0.00209844	1	1
NM_010634	Fabp5	fatty acid binding protein 5, epidermal	4.06519e-12	2.14974e-08	3.82535e-09	2.02291e-05
NM_010664	Krt18	keratin 18	0.00479536	0.595273	1	1
NM_010688	Lasp1	LIM and SH3 protein 1	0.387058	0.000876192	1	0.824496
NM_010704	Lepr	leptin receptor	1.49091e-08	0	1.40295e-05	0
NM_010715	Lig1	ligase I, DNA, ATP-dependent	0.59101	0.115242	1	1
NM_010719	Lipe	lipase, hormone sensitive	0.274875	0.0953706	1	1
NM_010726	Phyh	phytanoyl-CoA hydroxylase	7.34204e-05	2.60236e-13	0.0690885	2.44882e-10
NM_010742	Ly6d	lymphocyte antigen 6 complex, locus D	4.96483e-08	0.868987	4.6719e-05	1
NM_010780	Cma1	chymase 1, mast cell	0.00572558	0.330797	1	1
NM_010785	Mdm1	transformed mouse 3T3 cell double minute 1	0.801965	0.348172	1	1
NM_010809	Mmp3	matrix metallopeptidase 3	0.126116	0.145791	1	1
NM_010819	Clec4d	C-type lectin domain family 4, member d	0.910603	0.0317223	1	1
NM_010823	Mpl	myeloproliferative leukemia virus oncogene	0.795064	0.0860456	1	1
NM_010848	Myb	myeloblastosis oncogene	0.0515737	4.99251e-05	1	0.0469795
NM_010878	Nck1	non-catalytic region of tyrosine kinase adaptor protein 1	0.465974	0.245728	1	1
NM_010879	Nck2	non-catalytic region of tyrosine kinase adaptor protein 2	0.0090836	0.0517732	1	1
NM_010905	Nfia	nuclear factor I/A	0.366116	7.3438e-07	1	0.000691051
NM_010906	Nfix	nuclear factor I/X	0.00314228	0.00224042	1	1
NM_010914	Nfyb	nuclear transcription factor-Y beta	0.000370027	0.00122836	0.348195	1
NM_010923	Nnat	neuronatin	0.405173	0.440159	1	1
NM_010946	Ntan1	N-terminal Asn amidase	0.153804	0.00161629	1	1
NM_011014	Oprs1	opioid receptor, sigma 1	1.65201e-06	0.160285	0.00155454	1
NM_011045	Pcna	proliferating cell nuclear antigen	0.200303	0.152147	1	1
NM_011069	Pex11b	peroxisomal biogenesis factor 11b	0.000312188	2.48405e-05	0.293769	0.0233749
NM_011079	Phkg1	phosphorylase kinase gamma 1	0.0150428	0.596417	1	1
NM_011090	Pira3	paired-Ig-like receptor A3	0.314234	0.00117463	1	1
NM_011097	Pitx1	paired-like homeodomain transcription factor 1	0.021941	0.920378	1	1
NM_011099	Pkm2	pyruvate kinase, muscle	4.44879e-07	0.000112258	0.000418631	0.105635
NM_011103	Prkcd	protein kinase C, delta	0.00218399	0.0714581	1	1
NM_011104	Prkce	protein kinase C, epsilon	0.122618	0.614856	1	1
NM_011107	Pla2g1b	phospholipase A2, group IB, pancreas	0.00298955	0.0516406	1	1
NM_011108	Pla2g2a	phospholipase A2, group IIA (platelets, synovial fluid)	0.238644	0.467732	1	1
NM_011109	Pla2g2d	phospholipase A2, group IID	0.144848	0.0155201	1	1
NM_011116	Pld3	phospholipase D family, member 3	0.00409272	0.871578	1	1
NM_011128	Pnliprp2	pancreatic lipase-related protein 2	0.414646	0.0354374	1	1
NM_011134	Pon1	paraoxonase 1	5.59663e-11	3.27201e-07	5.26643e-08	0.000307896
NM_011137	Pou2f1	POU domain, class 2, transcription factor 1	0.120505	0.002297	1	1
NM_011144	Ppara	peroxisome proliferator activated receptor alpha	0.000379852	0.411291	0.357441	1
NM_011146	Pparg	peroxisome proliferator activated receptor gamma	0	0.000300713	0	0.282971
NM_011150	Lgals3bp	lectin, galactoside-binding, soluble, 3 binding protein	2.45996e-07	0.213273	0.000231482	1
NM_011157	Srgn	serglycin	0.000112208	0.000433984	0.105587	0.408379
NM_011164	Prl	prolactin	0.474039	0.790137	1	1
NM_011175	Lgmn	legumain	3.66317e-06	6.32699e-08	0.00344705	5.9537e-05
NM_011179	Psap	prosaposin	0.0269733	7.5607e-05	1	0.0711462
NM_011182	Pscd3	pleckstrin homology, Sec7 and coiled-coil domains 3	0.0785232	0.0975063	1	1
NM_011196	Ptger3	prostaglandin E receptor 3 (subtype EP3)	0.408802	0.00234429	1	1
NM_011199	Pthr1	parathyroid hormone receptor 1	1.35633e-05	1.37867e-05	0.012763	0.0129733
NM_011201	Ptpn1	protein tyrosine phosphatase, non-receptor type 1	0.204938	0.259685	1	1
NM_011204	Ptpn13	protein tyrosine phosphatase, non-receptor type 13	0.185205	0.534558	1	1
NM_011206	Ptpn18	protein tyrosine phosphatase, non-receptor type 18	1.84938e-10	0.192206	1.74027e-07	1
NM_011210	Ptprc	protein tyrosine phosphatase, receptor type, C	2.77189e-11	4.34425e-07	2.60835e-08	0.000408794
NM_011214	Ptpru	protein tyrosine phosphatase, receptor type, U	0.0611828	0.571703	1	1
NM_011276	Rnf12	ring finger protein 12	0.0637222	0.0193946	1	1
NM_011305	Rxra	retinoid X receptor alpha	0.497166	0.0097381	1	1
NM_011306	Rxrb	retinoid X receptor beta	0.0181015	0.689107	1	1
NM_011314	Saa2	serum amyloid A 2	0.00661062	5.7968e-06	1	0.00545479
NM_011315	Saa3	serum amyloid A 3	0.000446884	0.0413746	0.420518	1
NM_011322	Scn1b	sodium channel, voltage-gated, type I, beta	0.000431741	0.368813	0.406268	1
NM_011333	Ccl2	chemokine (C-C motif) ligand 2	0.0870511	0.0535692	1	1
NM_011355	Sfpi1	SFFV proviral integration 1	0.58974	0.0631404	1	1
NM_011356	Frzb	frizzled-related protein	0.000261728	0.00299492	0.246286	1
NM_011374	St8sia1	ST8 alpha-N-acetyl-neuraminide alpha-2,8-sialyltransferase 1	0.0841342	0.0832283	1	1
NM_011390	Slc12a7	solute carrier family 12, member 7	8.71349e-05	0.0148204	0.0819939	1
NM_011391	Slc16a7	solute carrier family 16 (monocarboxylic acid transporters), member 7	7.38046e-06	3.9461e-05	0.00694501	0.0371328
NM_011403	Slc4a1	solute carrier family 4 (anion exchanger), member 1	0.000995501	0.7245	0.936766	1
NM_011404	Slc7a5	solute carrier family 7 (cationic amino acid transporter, y+ system), member 5	0.000288081	7.73027e-05	0.271085	0.0727418
NM_011406	Slc8a1	solute carrier family 8 (sodium/calcium exchanger), member 1	0.360528	0.0206048	1	1
NM_011409	Slfn3	schlafen 3	0.226517	0.410741	1	1
NM_011430	Sncg	synuclein, gamma	2.22045e-16	0.00268995	2.08944e-13	1
NM_011462	Spin1	spindlin 1	0.00638927	0.0376263	1	1
NM_011479	Sptlc2	serine palmitoyltransferase, long chain base subunit 2	2.85681e-10	0.723496	2.68826e-07	1
NM_011485	Star	steroidogenic acute regulatory protein	0.19302	0.752755	1	1
NM_011487	Stat4	signal transducer and activator of transcription 4	0.0296584	0.279153	1	1
NM_011518	Syk	spleen tyrosine kinase	5.70536e-06	0.000105252	0.00536875	0.0990419
NM_011521	Sdc4	syndecan 4	1.70785e-07	0.361997	0.000160709	1
NM_011526	Tagln	transgelin	0.0287907	0.00520795	1	1
NM_011541	Tcea1	transcription elongation factor A (SII) 1	0.0596467	5.22357e-08	1	4.91538e-05
NM_011598	Fabp9	fatty acid binding protein 9, testis	0.94658	0.508777	1	1
NM_011607	Tnc	tenascin C	3.37456e-10	0.238723	3.17546e-07	1
NM_011609	Tnfrsf1a	tumor necrosis factor receptor superfamily, member 1a	0	0.00328687	0	1
NM_011626	Tmem165	transmembrane protein 165	0.339805	0.957514	1	1
NM_011638	Tfrc	transferrin receptor	1.94926e-07	0.000112529	0.000183425	0.10589
NM_011662	Tyrobp	TYRO protein tyrosine kinase binding protein	0.015927	1.59718e-08	1	1.50295e-05
NM_011673	Ugcg	UDP-glucose ceramide glucosyltransferase	6.50702e-13	6.04405e-12	6.1231e-10	5.68746e-09
NM_011676	Unc119	unc-119 homolog (C. elegans)	0.0174238	0.00152205	1	1
NM_011690	Vars	valyl-tRNA synthetase	0.182233	0.26799	1	1
NM_011691	Vav1	vav 1 oncogene	0.0135352	0.185177	1	1
NM_011704	Vnn1	vanin 1	3.33067e-16	2.35198e-07	3.13416e-13	0.000221322
NM_011715	Wdr1	WD repeat domain 1	0.000994262	0.00650981	0.9356	1
NM_011785	Akt3	thymoma viral proto-oncogene 3	2.13723e-06	0.0051568	0.00201113	1
NM_011786	Aloxe3	arachidonate lipoxygenase 3	9.60795e-05	0.0503623	0.0904108	1
NM_011797	Car14	carbonic anhydrase 14	2.38338e-08	1.71056e-07	2.24276e-05	0.000160963
NM_011799	Cdc6	cell division cycle 6 homolog (S. cerevisiae)	0.362538	0.316339	1	1
NM_011802	Clpx	caseinolytic peptidase X (E.coli)	0.0843078	0.489061	1	1
NM_011817	Gadd45g	growth arrest and DNA-damage-inducible 45 gamma	0.0302522	0.124184	1	1
NM_011820	Ggtla1	gamma-glutamyltransferase-like activity 1	4.1592e-06	0.115061	0.0039138	1
NM_011844	Mgll	monoglyceride lipase	9.7812e-07	0.0110553	0.000920411	1
NM_011868	Peci	peroxisomal delta3, delta2-enoyl-Coenzyme A isomerase	2.19159e-05	0.0518804	0.0206229	1
NM_011920	Abcg2	ATP-binding cassette, sub-family G (WHITE), member 2	0.515069	0	1	0
NM_011933	Decr2	2-4-dienoyl-Coenzyme A reductase 2, peroxisomal	1.34731e-08	0.0104738	1.26782e-05	1
NM_011977	Slc27a1	solute carrier family 27 (fatty acid transporter), member 1	0.000100428	0.121789	0.094503	1
NM_011978	Slc27a2	solute carrier family 27 (fatty acid transporter), member 2	0.153171	0.00492262	1	1
NM_011994	Abcd2	ATP-binding cassette, sub-family D (ALD), member 2	2.49008e-09	0	2.34316e-06	0
NM_011996	Adh4	alcohol dehydrogenase 4 (class II), pi polypeptide	0.0687416	0	1	0
NM_011999	Clec4a2	C-type lectin domain family 4, member a2	0.824866	0.939703	1	1
NM_012028	St6galnac5	ST6 (alpha-N-acetyl-neuraminyl-2,3-beta-galactosyl-1,3)-N-acetylgalactosaminide alpha-2,6-sialyltransferase 5	0.365195	0.158355	1	1
NM_012030	Slc9a3r1	solute carrier family 9 (sodium/hydrogen exchanger), isoform 3 regulator 1	0.826111	0.0253963	1	1
NM_012040	Pnck	pregnancy upregulated non-ubiquitously expressed CaM kinase	4.57502e-05	0.104072	0.0430509	1
NM_012057	Irf5	interferon regulatory factor 5	0.000894787	1.59487e-06	0.841994	0.00150078
NM_013463	Gla	galactosidase, alpha	0.158107	0.090952	1	1
NM_013467	Aldh1a1	aldehyde dehydrogenase family 1, subfamily A1	1.35697e-05	5.18887e-09	0.0127691	4.88273e-06
NM_013470	Anxa3	annexin A3	0.116003	0.139688	1	1
NM_013475	Apoh	apolipoprotein H	1.03514e-05	0.103111	0.0097407	1
NM_013476	Ar	androgen receptor	0.0131232	4.46236e-05	1	0.0419908
NM_013479	Bcl2l10	Bcl2-like 10	0.639766	8.01206e-05	1	0.0753935
NM_013482	Btk	Bruton agammaglobulinemia tyrosine kinase	0.323662	0.0165226	1	1
NM_013490	Chka	choline kinase alpha	0.88933	0.84437	1	1
NM_013494	Cpe	carboxypeptidase E	0.00719657	0.417698	1	1
NM_013499	Crry	complement receptor related protein	0.804407	0.0233324	1	1
NM_013512	Epb4.1l4a	erythrocyte protein band 4.1-like 4a	4.61786e-05	0.00169582	0.0434541	1
NM_013513	Epb4.2	erythrocyte protein band 4.2	0.131681	0.688599	1	1
NM_013541	Gstp1	glutathione S-transferase, pi 1	0.0425052	0	1	0
NM_013556	Hprt1	hypoxanthine guanine phosphoribosyl transferase 1	0.726168	1.08136e-13	1	1.01756e-10
NM_013565	Itga3	integrin alpha 3	5.27365e-07	0.0174891	0.00049625	1
NM_013584	Lifr	leukemia inhibitory factor receptor	0.00560559	0.788998	1	1
NM_013589	Ltbp2	latent transforming growth factor beta binding protein 2	0.00681061	0.589374	1	1
NM_013590	Lyz	lysozyme	0	5.04861e-06	0	0.00475074
NM_013602	Mt1	metallothionein 1	0.433509	1.18231e-05	1	0.0111256
NM_013607	Myh11	myosin, heavy polypeptide 11, smooth muscle	0.000636463	4.57029e-08	0.598912	4.30064e-05
NM_013622	Oprd1	opioid receptor, delta 1	0.869189	0.809799	1	1
NM_013625	Pafah1b1	platelet-activating factor acetylhydrolase, isoform 1b, beta1 subunit	0.000378912	6.8505e-06	0.356556	0.00644632
NM_013631	Pklr	pyruvate kinase liver and red blood cell	6.02527e-05	0.590388	0.0566978	1
NM_013634	Med1	mediator complex subunit 1	3.41104e-11	0.504468	3.20979e-08	1
NM_013642	Dusp1	dual specificity phosphatase 1	0.616996	0.947743	1	1
NM_013643	Ptpn5	protein tyrosine phosphatase, non-receptor type 5	0.818883	0.985964	1	1
NM_013645	Pvalb	parvalbumin	0.652756	7.09118e-11	1	6.6728e-08
NM_013654	Ccl7	chemokine (C-C motif) ligand 7	0.141474	0.382868	1	1
NM_013657	Sema3c	sema domain, immunoglobulin domain (Ig), short basic domain, secreted, (semaphorin) 3C	0.29509	0.101615	1	1
NM_013660	Sema4d	sema domain, immunoglobulin domain (Ig), transmembrane domain (TM) and short cytoplasmic domain, (semaphorin) 4D	0.00239766	0.49419	1	1
NM_013671	Sod2	superoxide dismutase 2, mitochondrial	0.0463711	0.00858179	1	1
NM_013673	Sp100	nuclear antigen Sp100	0.032939	0.00450313	1	1
NM_013677	Surf1	surfeit gene 1	0.00815737	0.671009	1	1
NM_013679	Svs6	seminal vesicle secretory protein 6	0.32808	0.25396	1	1
NM_013692	Klf10	Kruppel-like factor 10	0.654101	5.5303e-08	1	5.20402e-05
NM_013699	Ubp1	upstream binding protein 1	0.00843637	4.98405e-05	1	0.0468999
NM_013732	Cartpt	CART prepropeptide	0.0278185	0.0891012	1	1
NM_013737	Pla2g7	phospholipase A2, group VII (platelet-activating factor acetylhydrolase, plasma)	0	0.00583303	0	1
NM_013743	Pdk4	pyruvate dehydrogenase kinase, isoenzyme 4	0.60862	9.05821e-05	1	0.0852378
NM_013755	Gyg	glycogenin	1.27845e-06	0.0449403	0.00120302	1
NM_013759	Sepx1	selenoprotein X 1	0.218023	4.25922e-06	1	0.00400793
NM_013760	Dnajb9	DnaJ (Hsp40) homolog, subfamily B, member 9	0.0225925	0.00093171	1	0.87674
NM_013767	Csnk1e	casein kinase 1, epsilon	0.0535569	0.339169	1	1
NM_013770	Slc25a10	solute carrier family 25 (mitochondrial carrier, dicarboxylate transporter), member 10	0.182591	0.107737	1	1
NM_013809	Cyp2g1	cytochrome P450, family 2, subfamily g, polypeptide 1	2.94209e-14	0	2.76851e-11	0
NM_013820	Hk2	hexokinase 2	0.399757	0.23857	1	1
NM_013841	Vps45	vacuolar protein sorting 45 (yeast)	1.02852e-08	0.303398	9.67839e-06	1
NM_013842	Xbp1	X-box binding protein 1	7.65796e-08	1.97328e-07	7.20614e-05	0.000185686
NM_013847	Gcat	glycine C-acetyltransferase (2-amino-3-ketobutyrate-coenzyme A ligase)	0.000600528	0.0120377	0.565097	1
NM_013908	Fbxw5	F-box and WD-40 domain protein 5	0.71878	1.64717e-09	1	1.54998e-06
NM_015728	Slc33a1	solute carrier family 33 (acetyl-CoA transporter), member 1	0.0697994	6.11733e-13	1	5.75641e-10
NM_015757	Pcdhga12	protocadherin gamma subfamily A, 12	4.11151e-07	0.0388733	0.000386893	1
NM_015770	a	nonagouti	0.726468	0.49546	1	1
NM_015784	Postn	periostin, osteoblast specific factor	0.371848	3.24196e-06	1	0.00305068
NM_016660	Hmga1	high mobility group AT-hook 1	0.0239918	0.315341	1	1
NM_016668	Bhmt	betaine-homocysteine methyltransferase	3.71544e-08	3.36903e-10	3.49623e-05	3.17026e-07
NM_016679	Keap1	kelch-like ECH-associated protein 1	0.232731	0.682139	1	1
NM_016680	Sfrs16	splicing factor, arginine/serine-rich 16 (suppressor-of-white-apricot homolog, Drosophila)	0.559879	0.0342642	1	1
NM_016696	Gpc1	glypican 1	0.0196392	2.32551e-07	1	0.00021883
NM_016702	Agxt	alanine-glyoxylate aminotransferase	8.44214e-11	0.000374447	7.94405e-08	0.352355
NM_016741	Scarb1	scavenger receptor class B, member 1	0.223973	0.105419	1	1
NM_016759	Rundc3a	RUN domain containing 3A	0.00155783	0.954469	1	1
NM_016773	Nucb2	nucleobindin 2	0.000687356	0.434504	0.646802	1
NM_016780	Itgb3	integrin beta 3	1.11022e-16	1.37814e-05	1.04472e-13	0.0129683
NM_016781	Prkag1	protein kinase, AMP-activated, gamma 1 non-catalytic subunit	0.000135932	0.749738	0.127912	1
NM_016786	Hip2	huntingtin interacting protein 2	0.109415	0.00346836	1	1
NM_016788	Tnk2	tyrosine kinase, non-receptor, 2	0.0209274	8.57872e-05	1	0.0807258
NM_016792	Txnl1	thioredoxin-like 1	0.403571	0.0473561	1	1
NM_016807	Sdcbp	syndecan binding protein	0.890006	0.632289	1	1
NM_016809	Rbm3	RNA binding motif protein 3	0.281604	0.744161	1	1
NM_016845	Acrbp	proacrosin binding protein	0.0370819	0.631126	1	1
NM_016850	Irf7	interferon regulatory factor 7	4.86833e-13	0.0860698	4.5811e-10	1
NM_016865	Htatip2	HIV-1 tat interactive protein 2, homolog (human)	0.0287903	0.000334837	1	0.315082
NM_016870	Acsm3	acyl-CoA synthetase medium-chain family member 3	1.55662e-09	8.89114e-07	1.46478e-06	0.000836656
NM_016878	Dnpep	aspartyl aminopeptidase	0.103973	0.412432	1	1
NM_016893	Fut8	fucosyltransferase 8	0.142228	0	1	0
NM_016902	Nphp1	nephronophthisis 1 (juvenile) homolog (human)	0.0193862	0.0577698	1	1
NM_016904	Cks1b	CDC28 protein kinase 1b	0	1.47549e-13	0	1.38843e-10
NM_016905	Galk1	galactokinase 1	0.025164	0.0136675	1	1
NM_016920	Atp6v0a1	ATPase, H+ transporting, lysosomal V0 subunit A1	0.575853	0.000372184	1	0.350226
NM_016974	Dbp	D site albumin promoter binding protein	0.116957	0.200248	1	1
NM_017380	Sept9	septin 9	0.000199156	0.72288	0.187406	1
NM_017393	Clpp	caseinolytic peptidase, ATP-dependent, proteolytic subunit homolog (E. coli)	0.835229	0.491282	1	1
NM_017465	Sult2b1	sulfotransferase family, cytosolic, 2B, member 1	2.25782e-05	2.33756e-07	0.0212461	0.000219964
NM_017468	Enam	enamelin	0.00100846	0.00216144	0.948957	1
NM_017469	Gucy1b3	guanylate cyclase 1, soluble, beta 3	0.000113788	0.0646666	0.107075	1
NM_018746	Itih4	inter alpha-trypsin inhibitor, heavy chain 4	0.00133859	0.00365941	1	1
NM_018784	St3gal6	ST3 beta-galactoside alpha-2,3-sialyltransferase 6	4.64972e-08	7.803e-10	4.37538e-05	7.34262e-07
NM_018810	Mkrn1	makorin, ring finger protein, 1	0.167931	0.522923	1	1
NM_018823	Nfat5	nuclear factor of activated T-cells 5	0.747375	0.182793	1	1
NM_018825	Sh2b2	SH2B adaptor protein 2	0.00098504	9.20569e-05	0.926923	0.0866256
NM_018851	Samhd1	SAM domain and HD domain, 1	1.95448e-11	0.00169701	1.83917e-08	1
NM_018856	Ccnl2	cyclin L2	4.83719e-05	0.830243	0.045518	1
NM_018858	Pebp1	phosphatidylethanolamine binding protein 1	0	0.0230139	0	1
NM_018861	Slc1a4	solute carrier family 1 (glutamate/neutral amino acid transporter), member 4	0.440286	0.703828	1	1
NM_018862	Agpat1	1-acylglycerol-3-phosphate O-acyltransferase 1 (lysophosphatidic acid acyltransferase, alpha)	0.000913942	0	0.860019	0
NM_018864	Impa1	inositol (myo)-1(or 4)-monophosphatase 1	7.04659e-07	0.16413	0.000663084	1
NM_018869	Grk5	G protein-coupled receptor kinase 5	0.019985	0.208741	1	1
NM_018870	Pgam2	phosphoglycerate mutase 2	2.27206e-07	0.535369	0.000213801	1
NM_019410	Pfn2	profilin 2	0	9.69935e-08	0	9.12709e-05
NM_019414	Selenbp2	selenium binding protein 2	7.66054e-15	1.75415e-14	7.20857e-12	1.65066e-11
NM_019515	Nmu	neuromedin U	0.106051	0.677684	1	1
NM_019545	Hao3	hydroxyacid oxidase (glycolate oxidase) 3	2.35112e-12	0	2.2124e-09	0
NM_019567	Acin1	apoptotic chromatin condensation inducer 1	0.000600137	0.172487	0.564729	1
NM_019571	Tspan5	tetraspanin 5	0.253044	0.0605262	1	1
NM_019635	Stk3	serine/threonine kinase 3 (Ste20, yeast homolog)	0.0717126	0.16669	1	1
NM_019651	Ptpn9	protein tyrosine phosphatase, non-receptor type 9	0.196547	9.13363e-05	1	0.0859475
NM_019662	Rrad	Ras-related associated with diabetes	0.0622254	0.190291	1	1
NM_019676	Plcd1	phospholipase C, delta 1	0	0.37327	0	1
NM_019684	Srpk3	serine/arginine-rich protein specific kinase 3	0.00219975	0.0289408	1	1
NM_019711	Rbms2	RNA binding motif, single stranded interacting protein 2	0.000659254	0.0479885	0.620358	1
NM_019730	Nme3	expressed in non-metastatic cells 3	7.17694e-11	2.09869e-05	6.7535e-08	0.0197487
NM_019736	Acot9	acyl-CoA thioesterase 9	0.0188658	0.00241538	1	1
NM_019737	B4galt6	UDP-Gal:betaGlcNAc beta 1,4-galactosyltransferase, polypeptide 6	0.000161646	2.81483e-05	0.152109	0.0264875
NM_019768	Morf4l2	mortality factor 4 like 2	0.00853637	0.966312	1	1
NM_019770	Tmed2	transmembrane emp24 domain trafficking protein 2	0.0672079	0.0980882	1	1
NM_019777	Ikbke	inhibitor of kappaB kinase epsilon	0.129226	0.894609	1	1
NM_019779	Cyp11a1	cytochrome P450, family 11, subfamily a, polypeptide 1	0.0556846	0.241248	1	1
NM_019782	Lepre1	leprecan 1	1.05426e-05	0.17932	0.00992059	1
NM_019795	Dnajc7	DnaJ (Hsp40) homolog, subfamily C, member 7	0.00325294	0.0629747	1	1
NM_019800	Acp6	acid phosphatase 6, lysophosphatidic	0.130371	0.560081	1	1
NM_019867	Ngef	neuronal guanine nucleotide exchange factor	0.112357	8.80691e-05	1	0.0828731
NM_019879	Suclg1	succinate-CoA ligase, GDP-forming, alpha subunit	0.000497556	0.0274642	0.4682	1
NM_019911	Tdo2	tryptophan 2,3-dioxygenase	0.00565631	1.3501e-07	1	0.000127044
NM_019933	Ptpn4	protein tyrosine phosphatase, non-receptor type 4	0.0339056	1.01946e-08	1	9.59316e-06
NM_019953	Tmem4	transmembrane protein 4	0.668062	0.000481963	1	0.453527
NM_019959	C1qtnf1	C1q and tumor necrosis factor related protein 1	0.0290619	0.170523	1	1
NM_019975	Hacl1	2-hydroxyacyl-CoA lyase 1	0.0699767	3.9746e-14	1	3.7401e-11
NM_019980	Litaf	LPS-induced TN factor	0.0825176	0.816933	1	1
NM_019990	Stard10	START domain containing 10	0.0104963	0.00399111	1	1
NM_020005	Pcaf	p300/CBP-associated factor	0.00723407	0.150308	1	1
NM_020266	Dnajb10	DnaJ (Hsp40) homolog, subfamily B, member 10	0.390652	0.49994	1	1
NM_020272	Pik3cg	phosphoinositide-3-kinase, catalytic, gamma polypeptide	0.0057233	0.0729679	1	1
NM_020509	Retnla	resistin like alpha	0.736333	0.023755	1	1
NM_020573	Osbpl1a	oxysterol binding protein-like 1A	0.00434465	0.690799	1	1
NM_020581	Angptl4	angiopoietin-like 4	1.08804e-07	0.487798	0.000102385	1
NM_020587	Sfrs4	splicing factor, arginine/serine-rich 4 (SRp75)	0.943262	0.228901	1	1
NM_021022	Abcb11	ATP-binding cassette, sub-family B (MDR/TAP), member 11	0.9863	4.12629e-08	1	3.88284e-05
NM_021272	Fabp7	fatty acid binding protein 7, brain	5.9952e-15	0.000989567	5.64149e-12	0.931183
NM_021273	Ckb	creatine kinase, brain	0.247454	0.0230071	1	1
NM_021278	Tmsb4x	thymosin, beta 4, X chromosome	5.06609e-05	2.63675e-05	0.0476719	0.0248118
NM_021283	Il4	interleukin 4	0.000221031	0.4069	0.20799	1
NM_021355	Fmod	fibromodulin	8.76109e-08	0.0252121	8.24419e-05	1
NM_021358	Htr6	5-hydroxytryptamine (serotonin) receptor 6	1.7341e-10	0.000325115	1.63179e-07	0.305933
NM_021359	Itgb6	integrin beta 6	3.99929e-05	0.0400719	0.0376334	1
NM_021443	Ccl8	chemokine (C-C motif) ligand 8	0.317454	0.512618	1	1
NM_021448	Elp2	elongation protein 2 homolog (S. cerevisiae)	0.408372	0.323369	1	1
NM_021456	Ces1	carboxylesterase 1	0.0860153	3.06901e-05	1	0.0288794
NM_021458	Fzd3	frizzled homolog 3 (Drosophila)	0	0.738394	0	1
NM_021459	Isl1	ISL1 transcription factor, LIM/homeodomain	0.0795992	1.94877e-06	1	0.00183379
NM_021460	Lipa	lysosomal acid lipase A	0.072359	0.0616456	1	1
NM_021468	Unc13b	unc-13 homolog B (C. elegans)	1.22125e-15	0.00429197	1.14919e-12	1
NM_021496	Pvrl3	poliovirus receptor-related 3	1.11022e-16	0.990312	1.04472e-13	1
NM_021497	Pvrl3	poliovirus receptor-related 3	0.175895	0.489518	1	1
NM_021516	Mark3	MAP/microtubule affinity-regulating kinase 3	0.0599859	3.69665e-05	1	0.0347855
NM_021547	Stard3	START domain containing 3	0.751683	0.179289	1	1
NM_021554	Mettl9	methyltransferase like 9	1.73253e-05	0.000155363	0.0163031	0.146197
NM_021606	Nek6	NIMA (never in mitosis gene a)-related expressed kinase 6	0.00275561	1.8803e-08	1	1.76936e-05
NM_021881	Qk	quaking	0.109505	0.0375455	1	1
NM_022000	Gnas	GNAS (guanine nucleotide binding protein, alpha stimulating) complex locus	0.0709511	0.000665427	1	0.626167
NM_022310	Hspa5	heat shock protein 5	0.0612177	0.275479	1	1
NM_022316	Smoc1	SPARC related modular calcium binding 1	0.00160312	9.36491e-09	1	8.81238e-06
NM_022325	Ctsz	cathepsin Z	0.0542055	1.38623e-05	1	0.0130445
NM_022331	Herpud1	homocysteine-inducible, endoplasmic reticulum stress-inducible, ubiquitin-like domain member 1	0.00244288	0.202496	1	1
NM_022433	Sirt3	sirtuin 3 (silent mating type information regulation 2, homolog) 3 (S. cerevisiae)	0.146437	0.964247	1	1
NM_022801	Mark3	MAP/microtubule affinity-regulating kinase 3	0.101202	9.41373e-06	1	0.00885832
NM_022880	Slc29a1	solute carrier family 29 (nucleoside transporters), member 1	0.233076	8.55549e-10	1	8.05071e-07
NM_022882	Lpin2	lipin 2	8.65446e-08	0.726779	8.14384e-05	1
NM_022883	Lpin3	lipin 3	0.315135	0.000200584	1	0.188749
NM_022884	Bhmt2	betaine-homocysteine methyltransferase 2	4.96112e-06	0.81629	0.00466841	1
NM_022984	Retn	resistin	0.933179	0.104983	1	1
NM_023055	Slc9a3r2	solute carrier family 9 (sodium/hydrogen exchanger), isoform 3 regulator 2	2.17905e-05	0.000600909	0.0205049	0.565455
NM_023056	Tmem176b	transmembrane protein 176B	0.44707	0.646673	1	1
NM_023065	Ifi30	interferon gamma inducible protein 30	0.00166185	2.18504e-05	1	0.0205612
NM_023117	Cdc25b	cell division cycle 25 homolog B (S. pombe)	0.527796	0.304839	1	1
NM_023118	Dab2	disabled homolog 2 (Drosophila)	0.41547	8.99712e-08	1	8.46629e-05
NM_023149	Cndp2	CNDP dipeptidase 2 (metallopeptidase M20 family)	0.000786777	1.75746e-09	0.740357	1.65377e-06
NM_023203	2410015N17Rik	RIKEN cDNA 2410015N17 gene	0.0650989	0.905319	1	1
NM_023260	Mrps34	mitochondrial ribosomal protein S34	0.00502391	0.351665	1	1
NM_023268	Qsox1	quiescin Q6 sulfhydryl oxidase 1	0	0.591353	0	1
NM_023403	Mesdc2	mesoderm development candidate 2	4.28629e-09	0.136995	4.0334e-06	1
NM_023409	Npc2	Niemann Pick type C2	0.960685	0	1	0
NM_023449	Slc9a3r2	solute carrier family 9 (sodium/hydrogen exchanger), isoform 3 regulator 2	0.00104255	0.000255671	0.98104	0.240586
NM_023476	Tinagl	tubulointerstitial nephritis antigen-like	0.00601476	0.0186349	1	1
NM_023755	Tcfcp2l1	transcription factor CP2-like 1	0.092797	0.682645	1	1
NM_023878	Cldn10	claudin 10	1.05844e-06	0.797488	0.000995996	1
NM_023881	Retnlb	resistin like beta	0.0197406	0.370486	1	1
NM_023887	Gcnt2	glucosaminyl (N-acetyl) transferase 2, I-branching enzyme	0.000788489	0.349573	0.741969	1
NM_024169	Fkbp11	FK506 binding protein 11	3.08811e-08	6.77236e-15	2.90591e-05	6.37279e-12
NM_024191	Arl2bp	ADP-ribosylation factor-like 2 binding protein	4.34983e-09	0.00150619	4.09319e-06	1
NM_024217	Cmtm3	CKLF-like MARVEL transmembrane domain containing 3	9.59311e-08	1.59547e-06	9.02712e-05	0.00150134
NM_024223	Crip2	cysteine rich protein 2	0.075414	0.0358677	1	1
NM_024406	Fabp4	fatty acid binding protein 4, adipocyte	2.18861e-06	0.511101	0.00205948	1
NM_025285	Stmn2	stathmin-like 2	0.586408	0.990798	1	1
NM_025302	Mrpl2	mitochondrial ribosomal protein L2	0.537238	0.216254	1	1
NM_025347	Ypel3	yippee-like 3 (Drosophila)	2.6746e-08	0.983998	2.5168e-05	1
NM_025359	Tspan13	tetraspanin 13	0.000103766	0.139021	0.0976436	1
NM_025388	Ufc1	ubiquitin-fold modifier conjugating enzyme 1	9.77273e-05	0.183863	0.0919613	1
NM_025412	Pycrl	pyrroline-5-carboxylate reductase-like	0.064178	0.000689643	1	0.648954
NM_025509	2310008M10Rik	RIKEN cDNA 2310008M10 gene	0	0.0819408	0	1
NM_025548	Tbcb	tubulin folding cofactor B	1.11022e-15	0.337864	1.04472e-12	1
NM_025573	Sfrs9	splicing factor, arginine/serine rich 9	0.017566	0.897244	1	1
NM_025577	2810428I15Rik	RIKEN cDNA 2810428I15 gene	3.57231e-08	0.000371262	3.36154e-05	0.349357
NM_025670	5730403B10Rik	RIKEN cDNA 5730403B10 gene	7.25268e-05	0.53975	0.0682477	1
NM_025706	Tbc1d15	TBC1 domain family, member 15	9.61521e-06	1.68546e-06	0.00904792	0.00158601
NM_025835	Pccb	propionyl Coenzyme A carboxylase, beta polypeptide	2.8407e-06	0.000269864	0.0026731	0.253942
NM_025838	Tmem107	transmembrane protein 107	0.355982	0.875254	1	1
NM_025882	Pole4	polymerase (DNA-directed), epsilon 4 (p12 subunit)	0.465537	0.599288	1	1
NM_025889	Tmem134	transmembrane protein 134	0.00479416	0.544444	1	1
NM_026027	Pfdn1	prefoldin 1	0.289591	0.598432	1	1
NM_026095	Snrpd3	small nuclear ribonucleoprotein D3	0.00173903	0.0487036	1	1
NM_026110	1810007M14Rik	RIKEN cDNA 1810007M14 gene	0.0441605	0.875209	1	1
NM_026172	Decr1	2,4-dienoyl CoA reductase 1, mitochondrial	0.00254085	0.312807	1	1
NM_026179	Abhd5	abhydrolase domain containing 5	0.0239398	0.0120878	1	1
NM_026384	Dgat2	diacylglycerol O-acyltransferase 2	0.0483227	0.00336347	1	1
NM_026417	Yipf4	Yip1 domain family, member 4	0.129143	0.309115	1	1
NM_026418	Rgs10	regulator of G-protein signalling 10	1.69789e-08	9.92539e-14	1.59772e-05	9.3398e-11
NM_026420	Paip2	polyadenylate-binding protein-interacting protein 2	0.132502	0.117666	1	1
NM_026441	Pef1	penta-EF hand domain containing 1	0.62876	0.0511836	1	1
NM_026481	Tppp3	tubulin polymerization-promoting protein family member 3	0.000158197	0.443442	0.148864	1
NM_026515	2810417H13Rik	RIKEN cDNA 2810417H13 gene	0.087844	0.0813306	1	1
NM_026523	Nmb	neuromedin B	0.494613	0.109806	1	1
NM_026563	Sdccag3	serologically defined colon cancer antigen 3	0.733051	6.49226e-09	1	6.10922e-06
NM_026612	Ndufb2	NADH dehydrogenase (ubiquinone) 1 beta subcomplex, 2	0.178111	0.565949	1	1
NM_026614	Ndufa5	NADH dehydrogenase (ubiquinone) 1 alpha subcomplex, 5	0.325077	0.0135245	1	1
NM_026682	D11Ertd636e	DNA segment, Chr 11, ERATO Doi 636, expressed	0.00263222	0.79446	1	1
NM_026757	0610010K14Rik	RIKEN cDNA 0610010K14 gene	0.0070175	0.0240303	1	1
NM_026768	Mrps18a	mitochondrial ribosomal protein S18A	0.005495	0.0224225	1	1
NM_027287	Dnajb4	DnaJ (Hsp40) homolog, subfamily B, member 4	0.0213014	8.30901e-06	1	0.00781878
NM_027567	Ccdc93	coiled-coil domain containing 93	0.00772799	0.823299	1	1
NM_027857	Acy3	aspartoacylase (aminoacylase) 3	0.0123513	0.916313	1	1
NM_027874	Csnk1d	casein kinase 1, delta	0.327519	0.849187	1	1
NM_028051	Slc39a5	solute carrier family 39 (metal ion transporter), member 5	0.12694	5.9143e-07	1	0.000556536
NM_028071	Cotl1	coactosin-like 1 (Dictyostelium)	0.214754	0.591626	1	1
NM_028171	Ceacam13	CEA-related cell adhesion molecule 13	0.743032	0.585656	1	1
NM_028334	Nup37	nucleoporin 37	0.412349	0.278711	1	1
NM_028582	Ivns1abp	influenza virus NS1A binding protein	0.00372132	0.02523	1	1
NM_028736	Grip1	glutamate receptor interacting protein 1	0.126598	0.434133	1	1
NM_028744	Pi4k2b	phosphatidylinositol 4-kinase type 2 beta	3.48773e-10	0.217911	3.28196e-07	1
NM_028803	Gbe1	glucan (1,4-alpha-), branching enzyme 1	0.00188904	0.940585	1	1
NM_028839	Tmem110	transmembrane protein 110	0.270807	0.00660872	1	1
NM_029410	Bcl2l12	BCL2-like 12 (proline rich)	0.071965	0.00418421	1	1
NM_029763	Polr3f	polymerase (RNA) III (DNA directed) polypeptide F	1.78976e-08	2.1402e-07	1.68417e-05	0.000201393
NM_029768	Use1	unconventional SNARE in the ER 1 homolog (S. cerevisiae)	3.23979e-06	0.0760316	0.00304865	1
NM_029955	Ccdc93	coiled-coil domain containing 93	0.000310693	0.385703	0.292362	1
NM_030004	Cryl1	crystallin, lambda 1	4.03143e-07	0.71805	0.000379357	1
NM_030147	Brd8	bromodomain containing 8	4.13043e-05	0.00136935	0.0388673	1
NM_030611	Akr1c6	aldo-keto reductase family 1, member C6	0.00460276	1.82028e-06	1	0.00171289
NM_031161	Cck	cholecystokinin	0.00487857	0.229598	1	1
NM_031167	Il1rn	interleukin 1 receptor antagonist	0.0538353	3.52274e-13	1	3.3149e-10
NM_031168	Il6	interleukin 6	0.59609	0.883097	1	1
NM_031197	Slc2a2	solute carrier family 2 (facilitated glucose transporter), member 2	6.54361e-08	0.0747902	6.15754e-05	1
NM_031199	Tgfa	transforming growth factor alpha	0.580639	1.28719e-10	1	1.21125e-07
NM_031375	Ngrn	neugrin, neurite outgrowth associated	0	0.306585	0	1
NM_031843	Dpp7	dipeptidylpeptidase 7	4.70298e-08	0.0782554	4.42551e-05	1
NM_031874	Rab3d	RAB3D, member RAS oncogene family	1.44711e-05	1.05614e-08	0.0136173	9.93825e-06
NM_033601	Bcl3	B-cell leukemia/lymphoma 3	0.233391	0.365645	1	1
NM_033617	Atp6v0b	ATPase, H+ transporting, lysosomal V0 subunit B	0.0837662	3.50711e-05	1	0.0330019
NM_052824	Fxyd2	FXYD domain-containing ion transport regulator 2	0.982406	4.61789e-06	1	0.00434543
NM_053014	Agpat3	1-acylglycerol-3-phosphate O-acyltransferase 3	0.267855	0.0901666	1	1
NM_053089	Narg1	NMDA receptor-regulated gene 1	0.617504	0.000125536	1	0.11813
NM_053149	Hemgn	hemogen	0.0748485	0.828252	1	1
NM_053163	Mrpl36	mitochondrial ribosomal protein L36	0.0780435	0.723317	1	1
NM_053179	Nans	N-acetylneuraminic acid synthase (sialic acid synthase)	0.0967292	0.334427	1	1
NM_053200	Ces3	carboxylesterase 3	0.354543	5.32878e-07	1	0.000501438
NM_054055	Slc13a3	solute carrier family 13 (sodium-dependent dicarboxylate transporter), member 3	2.15217e-12	6.57765e-09	2.02519e-09	6.18957e-06
NM_054102	Ivns1abp	influenza virus NS1A binding protein	0.0428311	0.000256874	1	0.241718
NM_080289	Grhpr	glyoxylate reductase/hydroxypyruvate reductase	0.166876	2.27545e-10	1	2.1412e-07
NM_130450	Elovl6	ELOVL family member 6, elongation of long chain fatty acids (yeast)	0.138455	9.72474e-06	1	0.00915098
NM_133249	Ppargc1b	peroxisome proliferative activated receptor, gamma, coactivator 1 beta	0.00441471	0.191644	1	1
NM_133685	Rab31	RAB31, member RAS oncogene family	0.000771971	0.0421662	0.726425	1
NM_133732	4931406C07Rik	RIKEN cDNA 4931406C07 gene	0.140302	0.112466	1	1
NM_133753	Errfi1	ERBB receptor feedback inhibitor 1	0.215132	0.0124887	1	1
NM_133768	Asl	argininosuccinate lyase	0.897949	0.000355341	1	0.334376
NM_133777	Ube2s	ubiquitin-conjugating enzyme E2S	2.22045e-16	0.0619871	2.08944e-13	1
NM_133849	Hrh3	histamine receptor H 3	0.262969	0.272337	1	1
NM_133943	Hsd3b7	hydroxy-delta-5-steroid dehydrogenase, 3 beta- and steroid delta-isomerase 7	0.0447566	0.563162	1	1
NM_133950	Kdelr1	KDEL (Lys-Asp-Glu-Leu) endoplasmic reticulum protein retention receptor 1	0.0499214	0.000431568	1	0.406106
NM_133955	Rhou	ras homolog gene family, member U	0.000137597	0.0286373	0.129479	1
NM_133969	Cyp4v3	cytochrome P450, family 4, subfamily v, polypeptide 3	0.740112	0	1	0
NM_134027	Med1	mediator complex subunit 1	0.00970845	0.549671	1	1
NM_134074	Dock9	dedicator of cytokinesis 9	8.39388e-07	0.536215	0.000789864	1
NM_134116	Gpsm3	G-protein signalling modulator 3 (AGS3-like, C. elegans)	0	0.625258	0	1
NM_134255	Elovl5	ELOVL family member 5, elongation of long chain fatty acids (yeast)	1.08131e-06	0.132087	0.00101751	1
NM_138580	Rdbp	RD RNA-binding protein	4.83639e-10	0.825567	4.55105e-07	1
NM_138584	Spg21	spastic paraplegia 21 homolog (human)	2.08722e-14	0.140565	1.96407e-11	1
NM_138586	Exosc5	exosome component 5	0.58973	0.713047	1	1
NM_138589	Ubfd1	ubiquitin family domain containing 1	0.000102536	0.0108793	0.0964864	1
NM_138665	Sardh	sarcosine dehydrogenase	0.00878264	0.000186294	1	0.175303
NM_138680	Luc7l2	LUC7-like 2 (S. cerevisiae)	0.93674	0.627925	1	1
NM_139051	Nr5a1	nuclear receptor subfamily 5, group A, member 1	0.00290098	0.828548	1	1
NM_139059	Csnk1d	casein kinase 1, delta	0.277643	0.334878	1	1
NM_139292	Reep6	receptor accessory protein 6	0.00321026	2.16771e-06	1	0.00203981
NM_145401	Prkag2	protein kinase, AMP-activated, gamma 2 non-catalytic subunit	0.00242856	0.175616	1	1
NM_145684	Alox12e	arachidonate lipoxygenase, epidermal	0.0245131	0.0103529	1	1
XM_123613	Hsd11b1	hydroxysteroid 11-beta dehydrogenase 1	0.00107621	0.159866	1	1
XM_133574	Plin	perilipin	0.345773	0.556214	1	1
XM_136716	Prkag3	protein kinase, AMP-activated, gamma 3 non-catatlytic subunit	4.29157e-12	0.0230338	4.03837e-09	1
XM_139139	Htr2a	5-hydroxytryptamine (serotonin) receptor 2A	0.188444	0.0412833	1	1
