# Supplementary material for: Exon and junction microarrays detect widespread mouse strain- and sex-bias expression differences
Source: BMC Genomics. 2008 Jun 4;9:273. doi: 10.1186/1471-2164-9-273 (PMC2432077; doi:10.1186/1471-2164-9-273)
Supplement: Additional file 7 — ANOVA p-values for exon expression profiling dataset. List of genes and associated exons, raw p-values and Bonferroni-corrected p-values using the exon expression profiling dataset. [file 1471-2164-9-273-S7.xls]

## Sheet: Sheet1
Supplementary Table 7: ANOVA p-values for exon expression profiling dataset
				uncorrected pvalue		Bonferroni corrected pvalue
transcript	gene symbol	gene name	exon number	strain effect	sex effect	strain effect	sex effect
AA958903	AW112010	expressed sequence AW112010	2	0.0298078	0.00015256	1	1
AA958903	AW112010	expressed sequence AW112010	3	0.0158568	1.06532e-06	1	0.00964646
AB003494	Tesk1	testis specific protein kinase 1	1	0.402717	0.0019522	1	1
AB003494	Tesk1	testis specific protein kinase 1	2	0.884952	1.88747e-10	1	1.70911e-06
AB003494	Tesk1	testis specific protein kinase 1	3	0.00579779	2.28946e-07	1	0.00207311
AB003494	Tesk1	testis specific protein kinase 1	4	0.00152675	1.43772e-06	1	0.0130186
AB003494	Tesk1	testis specific protein kinase 1	5	0.000172435	9.32736e-08	1	0.000844592
AB003494	Tesk1	testis specific protein kinase 1	6	0.0063341	2.59724e-05	1	0.23518
AB003494	Tesk1	testis specific protein kinase 1	7	7.21744e-10	2.40858e-05	6.53539e-06	0.218096
AB003494	Tesk1	testis specific protein kinase 1	8	1.27631e-12	3.66532e-05	1.1557e-08	0.331895
AB003494	Tesk1	testis specific protein kinase 1	9	0.000145193	0.000112858	1	1
AB003494	Tesk1	testis specific protein kinase 1	10	0.00102388	0.155202	1	1
AB004879	Mras	muscle and microspikes RAS	1	3.30828e-08	8.42379e-08	0.000299565	0.000762774
AB004879	Mras	muscle and microspikes RAS	2	0.535509	4.14064e-08	1	0.000374935
AB004879	Mras	muscle and microspikes RAS	3	0.0112202	0.0525747	1	1
AB004879	Mras	muscle and microspikes RAS	4	0.0979197	2.48249e-08	1	0.00022479
AB004879	Mras	muscle and microspikes RAS	5	0.32552	5.91993e-09	1	5.3605e-05
AB004879	Mras	muscle and microspikes RAS	6	0.000524403	0.0326061	1	1
AB006361	Ptgds	prostaglandin D2 synthase (brain)	1	0.000267036	0.387316	1	1
AB006361	Ptgds	prostaglandin D2 synthase (brain)	2	3.57601e-07	3.82461e-08	0.00323808	0.000346319
AB006361	Ptgds	prostaglandin D2 synthase (brain)	3	1.09361e-08	1.6349e-05	9.90265e-05	0.14804
AB006361	Ptgds	prostaglandin D2 synthase (brain)	4	5.65847e-12	4.79776e-09	5.12375e-08	4.34437e-05
AB006361	Ptgds	prostaglandin D2 synthase (brain)	5	1.44303e-07	1.47243e-06	0.00130667	0.0133329
AB006361	Ptgds	prostaglandin D2 synthase (brain)	6	0.680776	0.470284	1	1
AB006361	Ptgds	prostaglandin D2 synthase (brain)	7	0.688219	0.00471776	1	1
AB017337	Srebf1	sterol regulatory element binding factor 1	1	4.64128e-05	0.0233657	0.420268	1
AB017337	Srebf1	sterol regulatory element binding factor 1	2	0.0251625	0.902575	1	1
AB017337	Srebf1	sterol regulatory element binding factor 1	3	2.07754e-09	0.0131634	1.88121e-05	1
AB017337	Srebf1	sterol regulatory element binding factor 1	4	7.43418e-08	0.00123916	0.000673165	1
AB017337	Srebf1	sterol regulatory element binding factor 1	5	3.98186e-06	0.0016488	0.0360557	1
AB017337	Srebf1	sterol regulatory element binding factor 1	6	3.86126e-06	0.000536135	0.0349637	1
AB033887	Acsl4	acyl-CoA synthetase long-chain family member 4	1	2.33315e-10	2.61134e-06	2.11267e-06	0.0236457
AB033887	Acsl4	acyl-CoA synthetase long-chain family member 4	2	0.741306	0.297822	1	1
AB033887	Acsl4	acyl-CoA synthetase long-chain family member 4	3	0.432396	0.966287	1	1
AB033887	Acsl4	acyl-CoA synthetase long-chain family member 4	4	0.194058	0.000120503	1	1
AB033887	Acsl4	acyl-CoA synthetase long-chain family member 4	5	0.327414	0.000343977	1	1
AB033887	Acsl4	acyl-CoA synthetase long-chain family member 4	6	0.314639	0.00073727	1	1
AB033887	Acsl4	acyl-CoA synthetase long-chain family member 4	7	0.225494	0.000219562	1	1
AB033887	Acsl4	acyl-CoA synthetase long-chain family member 4	8	0.0772122	2.01566e-05	1	0.182518
AB033887	Acsl4	acyl-CoA synthetase long-chain family member 4	9	0.554677	0.00545815	1	1
AB033887	Acsl4	acyl-CoA synthetase long-chain family member 4	10	0.285902	2.87633e-07	1	0.00260452
AB033887	Acsl4	acyl-CoA synthetase long-chain family member 4	11	0.548481	1.3907e-06	1	0.0125928
AB033887	Acsl4	acyl-CoA synthetase long-chain family member 4	12	0.495441	1.16249e-07	1	0.00105264
AB033887	Acsl4	acyl-CoA synthetase long-chain family member 4	13	0.0491971	1.67567e-06	1	0.0151732
AB033887	Acsl4	acyl-CoA synthetase long-chain family member 4	14	0.0398419	5.05984e-06	1	0.0458168
AB033887	Acsl4	acyl-CoA synthetase long-chain family member 4	15	0.0848893	6.8361e-05	1	0.619009
AB033887	Acsl4	acyl-CoA synthetase long-chain family member 4	16	0.366755	7.58223e-06	1	0.0686571
AB035725	Syncrip	synaptotagmin binding, cytoplasmic RNA interacting protein	1	0.314464	0.00023906	1	1
AB035725	Syncrip	synaptotagmin binding, cytoplasmic RNA interacting protein	2	0.623242	0.000210773	1	1
AB035725	Syncrip	synaptotagmin binding, cytoplasmic RNA interacting protein	3	0.640223	0.00024324	1	1
AB035725	Syncrip	synaptotagmin binding, cytoplasmic RNA interacting protein	4	0.00343606	0.000251584	1	1
AB035725	Syncrip	synaptotagmin binding, cytoplasmic RNA interacting protein	5	0.018531	0.000607782	1	1
AB035725	Syncrip	synaptotagmin binding, cytoplasmic RNA interacting protein	6	0.037182	0.000546773	1	1
AB035725	Syncrip	synaptotagmin binding, cytoplasmic RNA interacting protein	7	0.0392497	0.000192119	1	1
AB035725	Syncrip	synaptotagmin binding, cytoplasmic RNA interacting protein	8	0.081276	1.38209e-05	1	0.125148
AB035725	Syncrip	synaptotagmin binding, cytoplasmic RNA interacting protein	9	0.0440067	7.18317e-05	1	0.650436
AB035725	Syncrip	synaptotagmin binding, cytoplasmic RNA interacting protein	10	0.350885	0.00882953	1	1
AB035725	Syncrip	synaptotagmin binding, cytoplasmic RNA interacting protein	11	2.34525e-06	7.17741e-05	0.0212362	0.649914
AB035725	Syncrip	synaptotagmin binding, cytoplasmic RNA interacting protein	12	0.0681865	0.0625371	1	1
AB053181	Ace2	angiotensin I converting enzyme (peptidyl-dipeptidase A) 2	1	0.130325	0.264495	1	1
AB053181	Ace2	angiotensin I converting enzyme (peptidyl-dipeptidase A) 2	2	0.118752	0.0380901	1	1
AB053181	Ace2	angiotensin I converting enzyme (peptidyl-dipeptidase A) 2	3	0.164882	0.423308	1	1
AB053181	Ace2	angiotensin I converting enzyme (peptidyl-dipeptidase A) 2	4	0.00264615	0.697612	1	1
AB053181	Ace2	angiotensin I converting enzyme (peptidyl-dipeptidase A) 2	5	0.0940029	0.486913	1	1
AB053181	Ace2	angiotensin I converting enzyme (peptidyl-dipeptidase A) 2	6	0.0584223	0.610007	1	1
AB053181	Ace2	angiotensin I converting enzyme (peptidyl-dipeptidase A) 2	7	0.359595	0.542558	1	1
AB053181	Ace2	angiotensin I converting enzyme (peptidyl-dipeptidase A) 2	8	0.0010112	0.137979	1	1
AB053181	Ace2	angiotensin I converting enzyme (peptidyl-dipeptidase A) 2	9	0.330023	0.0225195	1	1
AB053181	Ace2	angiotensin I converting enzyme (peptidyl-dipeptidase A) 2	10	0.269009	0.799555	1	1
AB053181	Ace2	angiotensin I converting enzyme (peptidyl-dipeptidase A) 2	11	0.00175729	0.706971	1	1
AB053181	Ace2	angiotensin I converting enzyme (peptidyl-dipeptidase A) 2	12	0.00280129	0.565807	1	1
AB053181	Ace2	angiotensin I converting enzyme (peptidyl-dipeptidase A) 2	13	0.00270098	0.0978315	1	1
AB053181	Ace2	angiotensin I converting enzyme (peptidyl-dipeptidase A) 2	14	0.010546	0.654265	1	1
AB053181	Ace2	angiotensin I converting enzyme (peptidyl-dipeptidase A) 2	15	0.0128203	0.155071	1	1
AB053181	Ace2	angiotensin I converting enzyme (peptidyl-dipeptidase A) 2	16	1.74103e-05	0.00926916	0.15765	1
AB053181	Ace2	angiotensin I converting enzyme (peptidyl-dipeptidase A) 2	17	0.358785	0.0086685	1	1
AB053181	Ace2	angiotensin I converting enzyme (peptidyl-dipeptidase A) 2	18	0.0332473	0.653599	1	1
AB060650	Rhoq	ras homolog gene family, member Q	1	0.107936	0.513038	1	1
AB060650	Rhoq	ras homolog gene family, member Q	2	0.130738	0.330529	1	1
AB060650	Rhoq	ras homolog gene family, member Q	3	0.000330018	0.978247	1	1
AB060650	Rhoq	ras homolog gene family, member Q	4	0	0.804454	0	1
AB060650	Rhoq	ras homolog gene family, member Q	5	0.00993504	0.101146	1	1
AB060650	Rhoq	ras homolog gene family, member Q	6	0.0607035	0.313759	1	1
AF001036	Cd83	CD83 antigen	1	0.00155283	0.154273	1	1
AF001036	Cd83	CD83 antigen	2	0.00321814	0.48296	1	1
AF001036	Cd83	CD83 antigen	3	0.292939	0.0508416	1	1
AF001036	Cd83	CD83 antigen	4	0.000921958	2.02826e-05	1	0.183659
AF001036	Cd83	CD83 antigen	5	0.0461353	0.0292025	1	1
AF009328	Nr1i3	nuclear receptor subfamily 1, group I, member 3	1	0.00393789	0.000608933	1	1
AF009328	Nr1i3	nuclear receptor subfamily 1, group I, member 3	2	0.0516547	1.46225e-08	1	0.000132406
AF009328	Nr1i3	nuclear receptor subfamily 1, group I, member 3	3	5.35656e-08	2.13989e-10	0.000485037	1.93767e-06
AF009328	Nr1i3	nuclear receptor subfamily 1, group I, member 3	5	0.000520303	6.36441e-08	1	0.000576298
AF009328	Nr1i3	nuclear receptor subfamily 1, group I, member 3	6	0.00040098	3.04955e-08	1	0.000276137
AF009328	Nr1i3	nuclear receptor subfamily 1, group I, member 3	7	0.00453358	2.63828e-07	1	0.00238896
AF009328	Nr1i3	nuclear receptor subfamily 1, group I, member 3	8	0.000394344	6.26868e-10	1	5.67629e-06
AF017174	Cpt1b	carnitine palmitoyltransferase 1b, muscle	1	0.534844	0.103147	1	1
AF017174	Cpt1b	carnitine palmitoyltransferase 1b, muscle	2	0.0181263	0.0750496	1	1
AF017174	Cpt1b	carnitine palmitoyltransferase 1b, muscle	3	2.33059e-05	0.011621	0.211035	1
AF017174	Cpt1b	carnitine palmitoyltransferase 1b, muscle	4	0.0398633	0.0491333	1	1
AF017174	Cpt1b	carnitine palmitoyltransferase 1b, muscle	5	0.0557278	0.0433964	1	1
AF017174	Cpt1b	carnitine palmitoyltransferase 1b, muscle	6	0.00315612	0.155035	1	1
AF017174	Cpt1b	carnitine palmitoyltransferase 1b, muscle	7	1.23195e-05	0.270177	0.111553	1
AF017174	Cpt1b	carnitine palmitoyltransferase 1b, muscle	8	0.0162649	0.183027	1	1
AF017174	Cpt1b	carnitine palmitoyltransferase 1b, muscle	9	0.332218	0.0323277	1	1
AF017174	Cpt1b	carnitine palmitoyltransferase 1b, muscle	10	0.244656	0.439735	1	1
AF017174	Cpt1b	carnitine palmitoyltransferase 1b, muscle	11	6.49125e-05	0.0678767	0.587783	1
AF017174	Cpt1b	carnitine palmitoyltransferase 1b, muscle	12	0.0738565	0.014212	1	1
AF017174	Cpt1b	carnitine palmitoyltransferase 1b, muscle	13	0.0291124	0.110715	1	1
AF017174	Cpt1b	carnitine palmitoyltransferase 1b, muscle	14	0.000227576	0.0317126	1	1
AF017174	Cpt1b	carnitine palmitoyltransferase 1b, muscle	15	0.000493004	0.100454	1	1
AF017174	Cpt1b	carnitine palmitoyltransferase 1b, muscle	16	0.0326371	0.11469	1	1
AF017174	Cpt1b	carnitine palmitoyltransferase 1b, muscle	17	0.176355	1.58651e-13	1	1.43658e-09
AF017174	Cpt1b	carnitine palmitoyltransferase 1b, muscle	18	1.13897e-05	0.194332	0.103134	1
AF017174	Cpt1b	carnitine palmitoyltransferase 1b, muscle	19	0.90854	0.565139	1	1
AF020313	Apbb1ip	amyloid beta (A4) precursor protein-binding, family B, member 1 interacting protein	1	9.41547e-08	0.00299794	0.000852571	1
AF020313	Apbb1ip	amyloid beta (A4) precursor protein-binding, family B, member 1 interacting protein	2	0.435434	0.00796957	1	1
AF020313	Apbb1ip	amyloid beta (A4) precursor protein-binding, family B, member 1 interacting protein	3	3.25997e-06	3.01647e-06	0.0295191	0.0273141
AF020313	Apbb1ip	amyloid beta (A4) precursor protein-binding, family B, member 1 interacting protein	4	2.25189e-07	1.3278e-07	0.00203908	0.00120232
AF020313	Apbb1ip	amyloid beta (A4) precursor protein-binding, family B, member 1 interacting protein	5	1.69891e-08	1.41619e-08	0.000153836	0.000128236
AF020313	Apbb1ip	amyloid beta (A4) precursor protein-binding, family B, member 1 interacting protein	6	2.42258e-09	2.19151e-08	2.19365e-05	0.000198441
AF020313	Apbb1ip	amyloid beta (A4) precursor protein-binding, family B, member 1 interacting protein	7	1.08323e-09	2.17477e-08	9.80862e-06	0.000196925
AF020313	Apbb1ip	amyloid beta (A4) precursor protein-binding, family B, member 1 interacting protein	8	3.72815e-10	1.14308e-08	3.37584e-06	0.000103506
AF020313	Apbb1ip	amyloid beta (A4) precursor protein-binding, family B, member 1 interacting protein	9	2.13929e-12	8.05643e-10	1.93713e-08	7.2951e-06
AF020313	Apbb1ip	amyloid beta (A4) precursor protein-binding, family B, member 1 interacting protein	10	5.5965e-09	4.64684e-05	5.06763e-05	0.420772
AF020313	Apbb1ip	amyloid beta (A4) precursor protein-binding, family B, member 1 interacting protein	11	0.000928746	0.0951989	1	1
AF031128	Pxmp3	peroxisomal membrane protein 3	1	0.00204665	0.00243056	1	1
AF031128	Pxmp3	peroxisomal membrane protein 3	2	0.10933	0.0083722	1	1
AF031128	Pxmp3	peroxisomal membrane protein 3	3	0.516778	0.00503693	1	1
AF031128	Pxmp3	peroxisomal membrane protein 3	4	0.000213666	0.612047	1	1
AF031128	Pxmp3	peroxisomal membrane protein 3	5	0.239257	0.00587283	1	1
AF037370	Cox7a1	cytochrome c oxidase, subunit VIIa 1	1	1.33783e-09	0.034734	1.2114e-05	1
AF037370	Cox7a1	cytochrome c oxidase, subunit VIIa 1	2	0.000246394	0.825685	1	1
AF037370	Cox7a1	cytochrome c oxidase, subunit VIIa 1	3	4.34389e-09	0.0139772	3.93339e-05	1
AF037370	Cox7a1	cytochrome c oxidase, subunit VIIa 1	4	0.45387	0.754043	1	1
AF038939	Peg3	paternally expressed 3	2	2.50862e-06	0.40651	0.0227155	1
AF038939	Peg3	paternally expressed 3	3	0.350099	0.565247	1	1
AF038939	Peg3	paternally expressed 3	4	0.518743	0.176503	1	1
AF038939	Peg3	paternally expressed 3	5	0.62781	0.974829	1	1
AF038939	Peg3	paternally expressed 3	6	5.46391e-06	0.661938	0.0494757	1
AF038939	Peg3	paternally expressed 3	7	3.04137e-07	0.000124606	0.00275396	1
AF042730	Impa1	inositol (myo)-1(or 4)-monophosphatase 1	2	0.000303643	0.0044956	1	1
AF042730	Impa1	inositol (myo)-1(or 4)-monophosphatase 1	3	0.0147212	0.619287	1	1
AF042730	Impa1	inositol (myo)-1(or 4)-monophosphatase 1	4	0.636146	0.0939349	1	1
AF042730	Impa1	inositol (myo)-1(or 4)-monophosphatase 1	5	0.956679	0.329397	1	1
AF042730	Impa1	inositol (myo)-1(or 4)-monophosphatase 1	6	0.231315	0.319655	1	1
AF042730	Impa1	inositol (myo)-1(or 4)-monophosphatase 1	7	0.000617712	0.510121	1	1
AF042730	Impa1	inositol (myo)-1(or 4)-monophosphatase 1	8	2.30794e-05	0.407828	0.208984	1
AF042730	Impa1	inositol (myo)-1(or 4)-monophosphatase 1	9	6.90499e-07	0.15656	0.00625247	1
AF056187	Igf1r	insulin-like growth factor I receptor	1	1.37078e-07	0.931871	0.00124124	1
AF056187	Igf1r	insulin-like growth factor I receptor	2	0.12475	0.223857	1	1
AF056187	Igf1r	insulin-like growth factor I receptor	3	0.600118	0.160145	1	1
AF056187	Igf1r	insulin-like growth factor I receptor	4	0.0132352	0.00738078	1	1
AF056187	Igf1r	insulin-like growth factor I receptor	5	8.40232e-07	0.0922227	0.0076083	1
AF056187	Igf1r	insulin-like growth factor I receptor	6	0.338339	0.547918	1	1
AF056187	Igf1r	insulin-like growth factor I receptor	7	0.68237	0.862422	1	1
AF056187	Igf1r	insulin-like growth factor I receptor	8	0.498879	0.00760432	1	1
AF056187	Igf1r	insulin-like growth factor I receptor	9	0.314446	0.461259	1	1
AF056187	Igf1r	insulin-like growth factor I receptor	10	0.0816122	0.397326	1	1
AF056187	Igf1r	insulin-like growth factor I receptor	11	0.454384	0.0963722	1	1
AF056187	Igf1r	insulin-like growth factor I receptor	12	0.00363372	0.00310189	1	1
AF056187	Igf1r	insulin-like growth factor I receptor	13	0.0571479	0.355178	1	1
AF056187	Igf1r	insulin-like growth factor I receptor	14	0.591422	0.0558788	1	1
AF056187	Igf1r	insulin-like growth factor I receptor	15	0.0836762	0.00133014	1	1
AF056187	Igf1r	insulin-like growth factor I receptor	16	0.0982929	0.31201	1	1
AF056187	Igf1r	insulin-like growth factor I receptor	17	0.0518744	0.215536	1	1
AF056187	Igf1r	insulin-like growth factor I receptor	18	0.139837	0.846082	1	1
AF056187	Igf1r	insulin-like growth factor I receptor	19	0.365472	0.440759	1	1
AF056187	Igf1r	insulin-like growth factor I receptor	20	0.410967	0.182382	1	1
AF056187	Igf1r	insulin-like growth factor I receptor	21	0.586701	0.497571	1	1
AF058955	Sucla2	succinate-Coenzyme A ligase, ADP-forming, beta subunit	1	1.53125e-11	0.280274	1.38655e-07	1
AF058955	Sucla2	succinate-Coenzyme A ligase, ADP-forming, beta subunit	2	8.48321e-13	0.748972	7.68155e-09	1
AF058955	Sucla2	succinate-Coenzyme A ligase, ADP-forming, beta subunit	3	3.71159e-12	0.417989	3.36084e-08	1
AF058955	Sucla2	succinate-Coenzyme A ligase, ADP-forming, beta subunit	4	1.65646e-07	0.151743	0.00149992	1
AF058955	Sucla2	succinate-Coenzyme A ligase, ADP-forming, beta subunit	5	1.0068e-10	0.239205	9.11662e-07	1
AF058955	Sucla2	succinate-Coenzyme A ligase, ADP-forming, beta subunit	6	9.20653e-09	0.0620443	8.33651e-05	1
AF058955	Sucla2	succinate-Coenzyme A ligase, ADP-forming, beta subunit	7	0.000654097	0.0445908	1	1
AF058955	Sucla2	succinate-Coenzyme A ligase, ADP-forming, beta subunit	8	0.000936508	0.0425663	1	1
AF058955	Sucla2	succinate-Coenzyme A ligase, ADP-forming, beta subunit	9	0.00180226	0.00346845	1	1
AF058955	Sucla2	succinate-Coenzyme A ligase, ADP-forming, beta subunit	10	0.292712	0.729249	1	1
AF061972	Htatip2	HIV-1 tat interactive protein 2, homolog (human)	1	0.0519429	0.584244	1	1
AF061972	Htatip2	HIV-1 tat interactive protein 2, homolog (human)	2	0.0165274	0.811312	1	1
AF061972	Htatip2	HIV-1 tat interactive protein 2, homolog (human)	3	0.00986253	0.119844	1	1
AF061972	Htatip2	HIV-1 tat interactive protein 2, homolog (human)	4	0.0148393	0.00621719	1	1
AF061972	Htatip2	HIV-1 tat interactive protein 2, homolog (human)	5	0.137584	0.899399	1	1
AF064553	Nsd1	nuclear receptor-binding SET-domain protein 1	1	0.538081	0.153549	1	1
AF064553	Nsd1	nuclear receptor-binding SET-domain protein 1	2	0.154452	0.00111657	1	1
AF064553	Nsd1	nuclear receptor-binding SET-domain protein 1	3	0.0420728	0.00154839	1	1
AF064553	Nsd1	nuclear receptor-binding SET-domain protein 1	4	0.0502033	0.0199734	1	1
AF064553	Nsd1	nuclear receptor-binding SET-domain protein 1	5	0.220474	0.000381589	1	1
AF064553	Nsd1	nuclear receptor-binding SET-domain protein 1	6	0.150236	0.000478744	1	1
AF064553	Nsd1	nuclear receptor-binding SET-domain protein 1	7	0.00129463	0.00142948	1	1
AF064553	Nsd1	nuclear receptor-binding SET-domain protein 1	8	0.0365173	5.72291e-05	1	0.518209
AF064553	Nsd1	nuclear receptor-binding SET-domain protein 1	9	0.455365	0.00192321	1	1
AF064553	Nsd1	nuclear receptor-binding SET-domain protein 1	10	0.856545	0.0128136	1	1
AF064553	Nsd1	nuclear receptor-binding SET-domain protein 1	11	0.140592	0.0143237	1	1
AF064553	Nsd1	nuclear receptor-binding SET-domain protein 1	12	0.122567	0.0290672	1	1
AF064553	Nsd1	nuclear receptor-binding SET-domain protein 1	13	0.394834	0.0364353	1	1
AF064553	Nsd1	nuclear receptor-binding SET-domain protein 1	14	0.146238	0.00360564	1	1
AF064553	Nsd1	nuclear receptor-binding SET-domain protein 1	15	0.0654241	0.000371465	1	1
AF064553	Nsd1	nuclear receptor-binding SET-domain protein 1	16	0.041587	0.00440183	1	1
AF064553	Nsd1	nuclear receptor-binding SET-domain protein 1	17	0.0149129	0.00485754	1	1
AF064553	Nsd1	nuclear receptor-binding SET-domain protein 1	18	0.0111382	0.00395429	1	1
AF064553	Nsd1	nuclear receptor-binding SET-domain protein 1	19	0.0663151	0.0047477	1	1
AF064553	Nsd1	nuclear receptor-binding SET-domain protein 1	20	0.022567	0.0269417	1	1
AF068748	Sphk1	sphingosine kinase 1	1	0.347213	0.285616	1	1
AF068748	Sphk1	sphingosine kinase 1	2	0.379449	0.332771	1	1
AF068748	Sphk1	sphingosine kinase 1	3	0.0762317	0.660683	1	1
AF068748	Sphk1	sphingosine kinase 1	4	0.0276572	0.0339008	1	1
AF068748	Sphk1	sphingosine kinase 1	5	0.927573	0.593879	1	1
AF068748	Sphk1	sphingosine kinase 1	6	1.77318e-11	0.374944	1.60562e-07	1
AF071068	Ddc	dopa decarboxylase	1	2.16163e-10	0.00923464	1.95736e-06	1
AF071068	Ddc	dopa decarboxylase	2	7.01912e-09	4.96378e-08	6.35581e-05	0.000449471
AF071068	Ddc	dopa decarboxylase	3	2.61791e-13	1.06014e-05	2.37051e-09	0.0959953
AF071068	Ddc	dopa decarboxylase	4	5.32854e-05	4.11215e-05	0.482499	0.372355
AF071068	Ddc	dopa decarboxylase	5	0.000557803	0.000178464	1	1
AF071068	Ddc	dopa decarboxylase	6	0.000864331	0.000618822	1	1
AF071068	Ddc	dopa decarboxylase	9	0.00716817	5.80619e-07	1	0.0052575
AF071068	Ddc	dopa decarboxylase	10	0.0249142	0.307782	1	1
AF071068	Ddc	dopa decarboxylase	11	0.000160696	0.000433896	1	1
AF071068	Ddc	dopa decarboxylase	12	6.46523e-05	0.00064108	0.585427	1
AF071068	Ddc	dopa decarboxylase	13	7.19025e-05	0.00103288	0.651077	1
AF071068	Ddc	dopa decarboxylase	14	0.000256676	0.000956446	1	1
AF072758	Slc27a3	solute carrier family 27 (fatty acid transporter), member 3	1	0.995022	0.215723	1	1
AF072758	Slc27a3	solute carrier family 27 (fatty acid transporter), member 3	2	0.0199067	0.964129	1	1
AF072758	Slc27a3	solute carrier family 27 (fatty acid transporter), member 3	3	0.000430998	0.31554	1	1
AF072758	Slc27a3	solute carrier family 27 (fatty acid transporter), member 3	4	0.667389	0.699675	1	1
AF072758	Slc27a3	solute carrier family 27 (fatty acid transporter), member 3	5	0.292797	0.426796	1	1
AF072758	Slc27a3	solute carrier family 27 (fatty acid transporter), member 3	6	0.190871	0.177772	1	1
AF072758	Slc27a3	solute carrier family 27 (fatty acid transporter), member 3	7	0.985718	0.426958	1	1
AF072758	Slc27a3	solute carrier family 27 (fatty acid transporter), member 3	8	0.369233	0.0565814	1	1
AF072758	Slc27a3	solute carrier family 27 (fatty acid transporter), member 3	9	0.281025	0.736271	1	1
AF072758	Slc27a3	solute carrier family 27 (fatty acid transporter), member 3	10	0.411825	0.277214	1	1
AF079535	Pdpk1	3-phosphoinositide dependent protein kinase-1	1	0.000275326	0.262107	1	1
AF079535	Pdpk1	3-phosphoinositide dependent protein kinase-1	2	0.184826	4.87281e-05	1	0.441233
AF079535	Pdpk1	3-phosphoinositide dependent protein kinase-1	3	0.00635059	0.720346	1	1
AF079535	Pdpk1	3-phosphoinositide dependent protein kinase-1	4	4.94961e-08	8.79814e-07	0.000448187	0.00796671
AF079535	Pdpk1	3-phosphoinositide dependent protein kinase-1	5	3.56483e-08	1.88811e-06	0.000322795	0.0170968
AF079535	Pdpk1	3-phosphoinositide dependent protein kinase-1	6	7.46583e-07	9.36002e-05	0.00676031	0.84755
AF079535	Pdpk1	3-phosphoinositide dependent protein kinase-1	7	1.13263e-05	2.39264e-06	0.10256	0.0216653
AF079535	Pdpk1	3-phosphoinositide dependent protein kinase-1	8	3.83926e-05	2.36754e-07	0.347645	0.00214381
AF079535	Pdpk1	3-phosphoinositide dependent protein kinase-1	9	0.000188289	0.0016582	1	1
AF079535	Pdpk1	3-phosphoinositide dependent protein kinase-1	10	0.000100887	0.000405129	0.913534	1
AF079535	Pdpk1	3-phosphoinositide dependent protein kinase-1	11	5.88832e-06	2.02773e-07	0.0533187	0.00183611
AF079535	Pdpk1	3-phosphoinositide dependent protein kinase-1	12	6.25961e-07	6.86046e-07	0.00566807	0.00621215
AF079535	Pdpk1	3-phosphoinositide dependent protein kinase-1	13	0.00592808	3.83219e-06	1	0.0347005
AF079535	Pdpk1	3-phosphoinositide dependent protein kinase-1	14	0.0152232	8.049e-07	1	0.00728837
AF085745	Nr1h3	nuclear receptor subfamily 1, group H, member 3	1	0	0.0690507	0	1
AF085745	Nr1h3	nuclear receptor subfamily 1, group H, member 3	2	0.0217598	0.196921	1	1
AF085745	Nr1h3	nuclear receptor subfamily 1, group H, member 3	3	0.86464	0.457812	1	1
AF085745	Nr1h3	nuclear receptor subfamily 1, group H, member 3	4	0.013965	0.192958	1	1
AF085745	Nr1h3	nuclear receptor subfamily 1, group H, member 3	5	0.00441891	0.302615	1	1
AF085745	Nr1h3	nuclear receptor subfamily 1, group H, member 3	6	0.0018166	0.0855488	1	1
AF085745	Nr1h3	nuclear receptor subfamily 1, group H, member 3	7	0.00120142	0.0382841	1	1
AF085745	Nr1h3	nuclear receptor subfamily 1, group H, member 3	8	0.0032393	0.0714344	1	1
AF085745	Nr1h3	nuclear receptor subfamily 1, group H, member 3	9	0.00340273	0.182351	1	1
AF085745	Nr1h3	nuclear receptor subfamily 1, group H, member 3	10	0.320644	0.0023786	1	1
AF089751	P2rx4	purinergic receptor P2X, ligand-gated ion channel 4	1	5.52192e-05	2.72464e-05	0.500009	0.246716
AF089751	P2rx4	purinergic receptor P2X, ligand-gated ion channel 4	2	0.00349437	6.62332e-08	1	0.000599742
AF089751	P2rx4	purinergic receptor P2X, ligand-gated ion channel 4	3	0.00891498	1.42711e-08	1	0.000129225
AF089751	P2rx4	purinergic receptor P2X, ligand-gated ion channel 4	4	0.023895	2.53952e-09	1	2.29954e-05
AF089751	P2rx4	purinergic receptor P2X, ligand-gated ion channel 4	5	0.00427648	8.67949e-11	1	7.85928e-07
AF089751	P2rx4	purinergic receptor P2X, ligand-gated ion channel 4	6	0.0408101	1.53375e-11	1	1.38881e-07
AF089751	P2rx4	purinergic receptor P2X, ligand-gated ion channel 4	7	0.00172555	1.11151e-08	1	0.000100647
AF089751	P2rx4	purinergic receptor P2X, ligand-gated ion channel 4	8	0.000117717	6.98037e-08	1	0.000632072
AF089751	P2rx4	purinergic receptor P2X, ligand-gated ion channel 4	9	0.365684	4.73621e-13	1	4.28864e-09
AF089751	P2rx4	purinergic receptor P2X, ligand-gated ion channel 4	10	0.378804	2.31267e-10	1	2.09412e-06
AF089751	P2rx4	purinergic receptor P2X, ligand-gated ion channel 4	11	0.438978	2.45787e-09	1	2.2256e-05
AF089751	P2rx4	purinergic receptor P2X, ligand-gated ion channel 4	12	0.000634642	2.69848e-06	1	0.0244347
AF093669	Pex11a	peroxisomal biogenesis factor 11a	1	1.11178e-08	0.0186482	0.000100671	1
AF093669	Pex11a	peroxisomal biogenesis factor 11a	2	3.13161e-07	0.11232	0.00283567	1
AF093669	Pex11a	peroxisomal biogenesis factor 11a	3	1.23568e-09	0.0517762	1.11891e-05	1
AF117340	Map3k1	mitogen activated protein kinase kinase kinase 1	1	0.525401	0.00108404	1	1
AF117340	Map3k1	mitogen activated protein kinase kinase kinase 1	2	0.893464	0.0471911	1	1
AF117340	Map3k1	mitogen activated protein kinase kinase kinase 1	3	0.0785099	0.0038764	1	1
AF117340	Map3k1	mitogen activated protein kinase kinase kinase 1	4	0.176185	0.107906	1	1
AF117340	Map3k1	mitogen activated protein kinase kinase kinase 1	5	0.000301699	0.518589	1	1
AF117340	Map3k1	mitogen activated protein kinase kinase kinase 1	6	0.716992	3.99701e-07	1	0.0036193
AF117340	Map3k1	mitogen activated protein kinase kinase kinase 1	7	4.34137e-06	0.0013812	0.0393111	1
AF117340	Map3k1	mitogen activated protein kinase kinase kinase 1	8	0.0496062	0.978358	1	1
AF117340	Map3k1	mitogen activated protein kinase kinase kinase 1	9	0.316831	0.0384461	1	1
AF117340	Map3k1	mitogen activated protein kinase kinase kinase 1	10	0.271461	0.126806	1	1
AF117340	Map3k1	mitogen activated protein kinase kinase kinase 1	11	0.496203	0.526755	1	1
AF117340	Map3k1	mitogen activated protein kinase kinase kinase 1	12	0.587675	0.00498016	1	1
AF117340	Map3k1	mitogen activated protein kinase kinase kinase 1	13	0.976885	0.636658	1	1
AF117340	Map3k1	mitogen activated protein kinase kinase kinase 1	14	0.385631	0.339767	1	1
AF117340	Map3k1	mitogen activated protein kinase kinase kinase 1	15	8.06277e-08	0.00236936	0.000730084	1
AF117340	Map3k1	mitogen activated protein kinase kinase kinase 1	16	0.40995	0.548261	1	1
AF117340	Map3k1	mitogen activated protein kinase kinase kinase 1	17	6.48816e-05	0.00140943	0.587503	1
AF117340	Map3k1	mitogen activated protein kinase kinase kinase 1	18	0.0296221	0.0078713	1	1
AF117340	Map3k1	mitogen activated protein kinase kinase kinase 1	19	0.000835244	0.237394	1	1
AF117340	Map3k1	mitogen activated protein kinase kinase kinase 1	20	0.244332	0.427404	1	1
AF127033	Fasn	fatty acid synthase	1	0.0171028	0	1	0
AF127033	Fasn	fatty acid synthase	2	0.000600242	1.02033e-05	1	0.0923911
AF127033	Fasn	fatty acid synthase	3	0.000735969	2.42916e-05	1	0.219961
AF127033	Fasn	fatty acid synthase	4	0.00320733	2.797e-05	1	0.253268
AF127033	Fasn	fatty acid synthase	5	0.0116248	0.00019563	1	1
AF127033	Fasn	fatty acid synthase	6	0.00388755	1.74236e-05	1	0.157771
AF127033	Fasn	fatty acid synthase	7	0.00637163	3.94763e-05	1	0.357458
AF127033	Fasn	fatty acid synthase	8	0.00394844	1.27698e-05	1	0.11563
AF127033	Fasn	fatty acid synthase	9	0.0127051	0.00132015	1	1
AF127033	Fasn	fatty acid synthase	10	0.00303088	0.000270985	1	1
AF127033	Fasn	fatty acid synthase	11	0.00288868	0.000245385	1	1
AF127033	Fasn	fatty acid synthase	12	0.0023991	6.42529e-05	1	0.58181
AF127033	Fasn	fatty acid synthase	13	0.00173889	9.04709e-05	1	0.819214
AF127033	Fasn	fatty acid synthase	14	0.00230864	0.000146579	1	1
AF127033	Fasn	fatty acid synthase	15	0.00278107	0.000222529	1	1
AF127033	Fasn	fatty acid synthase	16	0.00181086	0.000483726	1	1
AF127033	Fasn	fatty acid synthase	17	0.00135992	0.000301366	1	1
AF127033	Fasn	fatty acid synthase	18	0.00229854	6.71213e-05	1	0.607783
AF127033	Fasn	fatty acid synthase	19	0.000866733	2.46974e-05	1	0.223635
AF127033	Fasn	fatty acid synthase	20	0.000843432	2.26701e-05	1	0.205278
AF127033	Fasn	fatty acid synthase	21	0.015451	4.11821e-05	1	0.372904
AF127033	Fasn	fatty acid synthase	22	0.00890002	1.50311e-05	1	0.136106
AF127033	Fasn	fatty acid synthase	23	0.00192278	9.65945e-05	1	0.874663
AF127033	Fasn	fatty acid synthase	24	0.00156066	4.23645e-05	1	0.383611
AF127033	Fasn	fatty acid synthase	25	0.00193739	5.78667e-05	1	0.523983
AF127033	Fasn	fatty acid synthase	26	0.0154028	5.56292e-05	1	0.503723
AF127033	Fasn	fatty acid synthase	27	0.00340938	0.000634704	1	1
AF127033	Fasn	fatty acid synthase	28	0.00698059	6.04259e-05	1	0.547157
AF127033	Fasn	fatty acid synthase	29	0.00585827	1.12627e-05	1	0.101983
AF127033	Fasn	fatty acid synthase	30	0.0051725	6.90633e-06	1	0.0625368
AF127033	Fasn	fatty acid synthase	31	0.00209461	1.51049e-05	1	0.136775
AF127033	Fasn	fatty acid synthase	32	0.00378296	2.7364e-05	1	0.247781
AF127033	Fasn	fatty acid synthase	33	0.0222003	5.20733e-06	1	0.0471523
AF127033	Fasn	fatty acid synthase	34	0.0051351	1.92314e-05	1	0.17414
AF127033	Fasn	fatty acid synthase	35	0.00254097	8.52558e-06	1	0.0771991
AF127033	Fasn	fatty acid synthase	36	0.00214572	1.25564e-05	1	0.113699
AF127033	Fasn	fatty acid synthase	37	0.00698626	2.39345e-06	1	0.0216727
AF127033	Fasn	fatty acid synthase	38	0.0125281	2.02821e-06	1	0.0183654
AF127033	Fasn	fatty acid synthase	39	0.00443065	1.6843e-06	1	0.0152514
AF127033	Fasn	fatty acid synthase	40	0.00128741	5.12121e-06	1	0.0463726
AF127033	Fasn	fatty acid synthase	41	0.0012169	8.58365e-06	1	0.077725
AF127033	Fasn	fatty acid synthase	42	0.00139794	1.54147e-06	1	0.013958
AF127033	Fasn	fatty acid synthase	43	0.000833359	3.61703e-07	1	0.00327522
AF132218	Hrc	histidine rich calcium binding protein	1	0.00442216	0.162132	1	1
AF132218	Hrc	histidine rich calcium binding protein	2	0.689743	0.00783001	1	1
AF132218	Hrc	histidine rich calcium binding protein	3	0.938281	0.570438	1	1
AF132218	Hrc	histidine rich calcium binding protein	4	0.0140344	0.729227	1	1
AF132218	Hrc	histidine rich calcium binding protein	5	0.527231	0.99958	1	1
AF132218	Hrc	histidine rich calcium binding protein	6	0.0785169	1.24169e-05	1	0.112435
AF149291	Tagln2	transgelin 2	1	0	2.20934e-14	0	2.00056e-10
AF149291	Tagln2	transgelin 2	2	0	5.21805e-15	0	4.72494e-11
AF149291	Tagln2	transgelin 2	3	3.38063e-12	9.50418e-12	3.06116e-08	8.60603e-08
AF149291	Tagln2	transgelin 2	4	0	2.4869e-14	0	2.25189e-10
AF159159	Ccnl1	cyclin L1	1	0.000724344	1.05227e-06	1	0.00952833
AF159159	Ccnl1	cyclin L1	2	1.05399e-05	0.00111707	0.0954386	1
AF159159	Ccnl1	cyclin L1	3	0.712387	0.268204	1	1
AF159159	Ccnl1	cyclin L1	4	0.0621662	0.00135533	1	1
AF159159	Ccnl1	cyclin L1	5	0.0547404	0.0247312	1	1
AF159159	Ccnl1	cyclin L1	6	0.184124	1.64582e-06	1	0.0149029
AF159159	Ccnl1	cyclin L1	7	0.155991	3.80734e-05	1	0.344755
AF159159	Ccnl1	cyclin L1	8	0.625525	1.56081e-05	1	0.141331
AF159159	Ccnl1	cyclin L1	9	0.466083	2.21827e-05	1	0.200864
AF159159	Ccnl1	cyclin L1	10	0.36995	3.43564e-05	1	0.311097
AF159159	Ccnl1	cyclin L1	11	0.766871	6.75108e-06	1	0.0611311
AF179425	Gata6	GATA binding protein 6	1	0.147151	0.232391	1	1
AF179425	Gata6	GATA binding protein 6	2	3.95971e-06	0.552734	0.0358552	1
AF179425	Gata6	GATA binding protein 6	3	0.874056	0.428944	1	1
AF179425	Gata6	GATA binding protein 6	4	0.000652372	0.0456385	1	1
AF179425	Gata6	GATA binding protein 6	5	0.000516068	0.661006	1	1
AF179425	Gata6	GATA binding protein 6	6	0.0502011	0.170211	1	1
AF201903	Slc13a2	solute carrier family 13 (sodium-dependent dicarboxylate transporter), member 2	1	0.129556	0.00322244	1	1
AF201903	Slc13a2	solute carrier family 13 (sodium-dependent dicarboxylate transporter), member 2	2	0.0028096	0.000136823	1	1
AF201903	Slc13a2	solute carrier family 13 (sodium-dependent dicarboxylate transporter), member 2	3	0.1302	0.00230034	1	1
AF201903	Slc13a2	solute carrier family 13 (sodium-dependent dicarboxylate transporter), member 2	4	2.60598e-06	0.172423	0.0235971	1
AF201903	Slc13a2	solute carrier family 13 (sodium-dependent dicarboxylate transporter), member 2	5	0.0173415	0.0847855	1	1
AF201903	Slc13a2	solute carrier family 13 (sodium-dependent dicarboxylate transporter), member 2	6	0.0222236	0.0477185	1	1
AF201903	Slc13a2	solute carrier family 13 (sodium-dependent dicarboxylate transporter), member 2	7	1.11022e-16	0.351139	1.00531e-12	1
AF201903	Slc13a2	solute carrier family 13 (sodium-dependent dicarboxylate transporter), member 2	8	1.36931e-10	0.204733	1.23991e-06	1
AF201903	Slc13a2	solute carrier family 13 (sodium-dependent dicarboxylate transporter), member 2	9	1.6343e-09	0.127845	1.47986e-05	1
AF201903	Slc13a2	solute carrier family 13 (sodium-dependent dicarboxylate transporter), member 2	10	1.54839e-09	5.3302e-05	1.40206e-05	0.482649
AF201903	Slc13a2	solute carrier family 13 (sodium-dependent dicarboxylate transporter), member 2	11	0.0454035	0.000600835	1	1
AF201903	Slc13a2	solute carrier family 13 (sodium-dependent dicarboxylate transporter), member 2	12	0.84108	0.0556158	1	1
AF204689	Chrna5	cholinergic receptor, nicotinic, alpha polypeptide 5	1	0.0162207	0.274491	1	1
AF204689	Chrna5	cholinergic receptor, nicotinic, alpha polypeptide 5	2	0.00189126	0.881097	1	1
AF204689	Chrna5	cholinergic receptor, nicotinic, alpha polypeptide 5	3	0.118426	0.602093	1	1
AF204689	Chrna5	cholinergic receptor, nicotinic, alpha polypeptide 5	4	0.175055	0.382608	1	1
AF204689	Chrna5	cholinergic receptor, nicotinic, alpha polypeptide 5	5	0.487788	0.633956	1	1
AF240469	Ncstn	nicastrin	1	2.81637e-05	0.0476324	0.255022	1
AF240469	Ncstn	nicastrin	2	2.21136e-06	0.00184716	0.0200239	1
AF240469	Ncstn	nicastrin	3	9.24769e-07	0.000116857	0.00837379	1
AF240469	Ncstn	nicastrin	4	4.64895e-08	0.00028912	0.000420962	1
AF240469	Ncstn	nicastrin	5	8.02874e-11	0.0143782	7.27003e-07	1
AF240469	Ncstn	nicastrin	6	9.1221e-08	0.129003	0.000826006	1
AF240469	Ncstn	nicastrin	7	9.83224e-05	0.548329	0.890309	1
AF240469	Ncstn	nicastrin	8	3.45508e-05	0.667537	0.312858	1
AF240469	Ncstn	nicastrin	9	1.3177e-06	0.533051	0.0119318	1
AF240469	Ncstn	nicastrin	10	9.70823e-12	0.387367	8.79081e-08	1
AF240469	Ncstn	nicastrin	11	2.02858e-08	0.2622	0.000183688	1
AF240469	Ncstn	nicastrin	12	2.85159e-08	0.810814	0.000258211	1
AF240469	Ncstn	nicastrin	13	2.83538e-10	0.452888	2.56744e-06	1
AF240469	Ncstn	nicastrin	14	1.98508e-10	0.315866	1.79749e-06	1
AF240469	Ncstn	nicastrin	15	0.00459289	0.465267	1	1
AF240469	Ncstn	nicastrin	16	0.115008	0.631619	1	1
AF240469	Ncstn	nicastrin	17	0	0.0563734	0	1
AF276754	Gcg	glucagon	1	0.036394	0.387978	1	1
AF276754	Gcg	glucagon	2	0.00139841	0.00862711	1	1
AF276754	Gcg	glucagon	3	0.100831	0.533371	1	1
AF276754	Gcg	glucagon	4	0.871973	0.219303	1	1
AF276754	Gcg	glucagon	5	0.101631	0.363392	1	1
AF276754	Gcg	glucagon	6	0.250382	0.915633	1	1
AF278699	Angptl4	angiopoietin-like 4	1	8.99066e-09	0.367976	8.14105e-05	1
AF278699	Angptl4	angiopoietin-like 4	2	8.56887e-10	0.497158	7.75911e-06	1
AF278699	Angptl4	angiopoietin-like 4	3	2.08008e-10	0.422953	1.88351e-06	1
AF278699	Angptl4	angiopoietin-like 4	4	8.44769e-13	0.354693	7.64938e-09	1
AF278699	Angptl4	angiopoietin-like 4	5	2.65787e-13	0.401265	2.4067e-09	1
AF278699	Angptl4	angiopoietin-like 4	6	6.85592e-08	0.480399	0.000620804	1
AF278699	Angptl4	angiopoietin-like 4	7	8.37055e-08	0.552798	0.000757953	1
AF305427	Ropn1l	ropporin 1-like	1	0.518357	0.0495491	1	1
AF305427	Ropn1l	ropporin 1-like	2	1.10985e-10	0.0181474	1.00497e-06	1
AF305427	Ropn1l	ropporin 1-like	3	3.11795e-05	0.181453	0.282331	1
AF305427	Ropn1l	ropporin 1-like	4	3.98263e-10	0.00453756	3.60627e-06	1
AF312018	Krt81	keratin 81	1	2.51639e-05	0.728619	0.227859	1
AF312018	Krt81	keratin 81	2	0.602655	0.356313	1	1
AF312018	Krt81	keratin 81	4	0.616891	0.0380049	1	1
AF312018	Krt81	keratin 81	5	0.271443	0.881713	1	1
AF312018	Krt81	keratin 81	6	0	0.542693	0	1
AF312018	Krt81	keratin 81	7	0.000105404	0.550438	0.954432	1
AF312018	Krt81	keratin 81	8	0.000416894	0.281459	1	1
AF312018	Krt81	keratin 81	9	0.167133	0.199468	1	1
AF332052	Acly	ATP citrate lyase	1	2.6979e-05	0.0479214	0.244295	1
AF332052	Acly	ATP citrate lyase	2	4.06873e-05	0.0592852	0.368424	1
AF332052	Acly	ATP citrate lyase	3	0.667259	0.00959897	1	1
AF332052	Acly	ATP citrate lyase	4	4.82052e-05	0.0192582	0.436498	1
AF332052	Acly	ATP citrate lyase	5	4.07468e-05	0.0195266	0.368962	1
AF332052	Acly	ATP citrate lyase	6	0.000109969	0.0377573	0.995769	1
AF332052	Acly	ATP citrate lyase	7	7.17158e-05	0.0628859	0.649387	1
AF332052	Acly	ATP citrate lyase	8	0.000184728	0.0368059	1	1
AF332052	Acly	ATP citrate lyase	9	0.000286619	0.0308319	1	1
AF332052	Acly	ATP citrate lyase	10	9.89475e-05	0.0123782	0.89597	1
AF332052	Acly	ATP citrate lyase	11	3.51693e-05	0.00841234	0.318458	1
AF332052	Acly	ATP citrate lyase	12	2.4144e-05	0.00376146	0.218624	1
AF332052	Acly	ATP citrate lyase	13	0.000145253	0.0151268	1	1
AF332052	Acly	ATP citrate lyase	14	0.000516618	0.0152569	1	1
AF332052	Acly	ATP citrate lyase	15	8.78125e-05	0.0218738	0.795142	1
AF332052	Acly	ATP citrate lyase	16	4.27451e-08	0.00151725	0.000387057	1
AF332052	Acly	ATP citrate lyase	17	2.1074e-05	0.0135046	0.190825	1
AF332052	Acly	ATP citrate lyase	18	4.69774e-06	0.00387059	0.0425381	1
AF332052	Acly	ATP citrate lyase	19	3.95331e-06	0.00264675	0.0357972	1
AF332052	Acly	ATP citrate lyase	20	1.66661e-05	0.00278731	0.150911	1
AF332052	Acly	ATP citrate lyase	21	1.91626e-05	0.00513856	0.173518	1
AF332052	Acly	ATP citrate lyase	22	3.92103e-05	0.00421218	0.35505	1
AF332052	Acly	ATP citrate lyase	23	5.3436e-06	0.00189176	0.0483863	1
AF332052	Acly	ATP citrate lyase	24	1.65341e-06	0.000238365	0.0149717	1
AF332052	Acly	ATP citrate lyase	25	5.18496e-06	0.000211433	0.0469498	1
AF332052	Acly	ATP citrate lyase	26	7.24916e-06	0.000255849	0.0656411	1
AF332052	Acly	ATP citrate lyase	27	3.12341e-06	0.000363519	0.0282825	1
AF332064	Slc12a5	solute carrier family 12, member 5	1	0.825481	0.906763	1	1
AF332064	Slc12a5	solute carrier family 12, member 5	2	0.587617	0.265527	1	1
AF332064	Slc12a5	solute carrier family 12, member 5	3	0.988562	0.220634	1	1
AF332064	Slc12a5	solute carrier family 12, member 5	4	0.000738266	0.248799	1	1
AF332064	Slc12a5	solute carrier family 12, member 5	5	0.367438	0.82005	1	1
AF332064	Slc12a5	solute carrier family 12, member 5	6	0.00226361	0.253912	1	1
AF332064	Slc12a5	solute carrier family 12, member 5	7	0.194351	0.0187578	1	1
AF332064	Slc12a5	solute carrier family 12, member 5	8	4.59844e-11	0.00223362	4.16389e-07	1
AF332064	Slc12a5	solute carrier family 12, member 5	9	0.221711	0.683142	1	1
AF332064	Slc12a5	solute carrier family 12, member 5	10	0.00020293	1.82077e-14	1	1.6487e-10
AF332064	Slc12a5	solute carrier family 12, member 5	11	0.01052	0.282551	1	1
AF332064	Slc12a5	solute carrier family 12, member 5	12	0.488734	0.141568	1	1
AF332064	Slc12a5	solute carrier family 12, member 5	13	0.674667	0.417098	1	1
AF332064	Slc12a5	solute carrier family 12, member 5	14	8.39924e-09	9.00764e-05	7.60551e-05	0.815642
AF332064	Slc12a5	solute carrier family 12, member 5	15	1.26523e-07	0.334829	0.00114566	1
AF332064	Slc12a5	solute carrier family 12, member 5	16	0.315252	0.166752	1	1
AF332064	Slc12a5	solute carrier family 12, member 5	17	0.0500434	0.171375	1	1
AF332064	Slc12a5	solute carrier family 12, member 5	18	0.231212	0.8113	1	1
AF332064	Slc12a5	solute carrier family 12, member 5	19	0.854152	0.384151	1	1
AF332064	Slc12a5	solute carrier family 12, member 5	20	0.372047	0.281993	1	1
AF332064	Slc12a5	solute carrier family 12, member 5	21	0.174342	0.762782	1	1
AF332064	Slc12a5	solute carrier family 12, member 5	22	0.384921	0.119858	1	1
AF332064	Slc12a5	solute carrier family 12, member 5	23	0.961428	0.866488	1	1
AF332064	Slc12a5	solute carrier family 12, member 5	24	0.388071	0.0383782	1	1
AF332064	Slc12a5	solute carrier family 12, member 5	25	0.727879	0.879012	1	1
AF374266	Srebf1	sterol regulatory element binding factor 1	1	5.84933e-05	0.028587	0.529657	1
AF374266	Srebf1	sterol regulatory element binding factor 1	2	0.0579547	0.935247	1	1
AF374266	Srebf1	sterol regulatory element binding factor 1	3	3.93656e-09	0.0026755	3.56456e-05	1
AF374266	Srebf1	sterol regulatory element binding factor 1	4	3.30648e-08	0.0014281	0.000299402	1
AF374266	Srebf1	sterol regulatory element binding factor 1	5	3.2403e-06	0.00122882	0.029341	1
AF374266	Srebf1	sterol regulatory element binding factor 1	6	0.00682755	0.000933657	1	1
AF374266	Srebf1	sterol regulatory element binding factor 1	7	1.99566e-06	6.92618e-05	0.0180707	0.627166
AF374266	Srebf1	sterol regulatory element binding factor 1	8	2.21796e-06	0.00190165	0.0200836	1
AF374266	Srebf1	sterol regulatory element binding factor 1	9	3.43574e-06	0.00022051	0.0311106	1
AF374266	Srebf1	sterol regulatory element binding factor 1	10	0.0270401	0.208406	1	1
AF374266	Srebf1	sterol regulatory element binding factor 1	11	0.437155	0.849068	1	1
AF374266	Srebf1	sterol regulatory element binding factor 1	12	5.72824e-06	0.0342508	0.0518692	1
AF374266	Srebf1	sterol regulatory element binding factor 1	13	0.0967883	0.090688	1	1
AF374266	Srebf1	sterol regulatory element binding factor 1	14	0.000259869	0.0147423	1	1
AF374266	Srebf1	sterol regulatory element binding factor 1	15	6.94691e-06	0.00935282	0.0629042	1
AF374266	Srebf1	sterol regulatory element binding factor 1	16	4.14163e-07	0.0351296	0.00375025	1
AF374266	Srebf1	sterol regulatory element binding factor 1	17	3.03134e-07	0.0169865	0.00274488	1
AF374266	Srebf1	sterol regulatory element binding factor 1	18	5.26742e-11	6.51935e-05	4.76965e-07	0.590327
AF374267	Srebf2	sterol regulatory element binding factor 2	1	0.709696	2.23399e-05	1	0.202288
AF374267	Srebf2	sterol regulatory element binding factor 2	2	0.0247047	5.48726e-05	1	0.496871
AF374267	Srebf2	sterol regulatory element binding factor 2	3	0.354678	0.013216	1	1
AF374267	Srebf2	sterol regulatory element binding factor 2	4	0.00160174	0.00713497	1	1
AF374267	Srebf2	sterol regulatory element binding factor 2	5	0.602278	5.28551e-05	1	0.478603
AF374267	Srebf2	sterol regulatory element binding factor 2	6	0	0.0335035	0	1
AF374267	Srebf2	sterol regulatory element binding factor 2	7	0.429424	4.19423e-05	1	0.379788
AF374267	Srebf2	sterol regulatory element binding factor 2	8	0.104862	5.26957e-06	1	0.047716
AF374267	Srebf2	sterol regulatory element binding factor 2	9	0.401323	0.0012904	1	1
AF374267	Srebf2	sterol regulatory element binding factor 2	10	0.109291	0.00634102	1	1
AF374267	Srebf2	sterol regulatory element binding factor 2	11	0.711912	0.00107311	1	1
AF374267	Srebf2	sterol regulatory element binding factor 2	12	0.00695467	0.0345018	1	1
AF374267	Srebf2	sterol regulatory element binding factor 2	13	0.359176	0.00113932	1	1
AF374267	Srebf2	sterol regulatory element binding factor 2	14	0.173124	1.02688e-06	1	0.0092984
AF374267	Srebf2	sterol regulatory element binding factor 2	15	0.56763	5.69101e-06	1	0.0515321
AF374267	Srebf2	sterol regulatory element binding factor 2	16	0.230735	2.758e-06	1	0.0249737
AF374267	Srebf2	sterol regulatory element binding factor 2	17	0.0769785	8.02978e-07	1	0.00727096
AF374267	Srebf2	sterol regulatory element binding factor 2	18	0.00769934	4.97875e-05	1	0.450825
AF374267	Srebf2	sterol regulatory element binding factor 2	19	7.40558e-06	1.51952e-11	0.0670575	1.37592e-07
AF394596	Hcrtr1	hypocretin (orexin) receptor 1	1	0.000631236	0.32563	1	1
AF394596	Hcrtr1	hypocretin (orexin) receptor 1	2	0.0306478	0.310172	1	1
AF394596	Hcrtr1	hypocretin (orexin) receptor 1	3	1.80962e-06	0.0379112	0.0163861	1
AF394596	Hcrtr1	hypocretin (orexin) receptor 1	4	0.00105621	0.999608	1	1
AF394596	Hcrtr1	hypocretin (orexin) receptor 1	5	0.0822564	0.900624	1	1
AF394597	Hcrtr2	hypocretin (orexin) receptor 2	1	0.000223701	0.874366	1	1
AF394597	Hcrtr2	hypocretin (orexin) receptor 2	2	0.0959355	0.573602	1	1
AF394597	Hcrtr2	hypocretin (orexin) receptor 2	3	0.0151292	0.156253	1	1
AF394597	Hcrtr2	hypocretin (orexin) receptor 2	4	0.184332	0.0332189	1	1
AF414677	Clps	colipase, pancreatic	1	4.35315e-05	0.676609	0.394178	1
AF414677	Clps	colipase, pancreatic	2	0.615176	0.00955627	1	1
AF414677	Clps	colipase, pancreatic	3	0.492412	0.00362253	1	1
AF467896	Chrnb3	cholinergic receptor, nicotinic, beta polypeptide 3	1	0.00216371	0.00357333	1	1
AF467896	Chrnb3	cholinergic receptor, nicotinic, beta polypeptide 3	2	0.780753	0.0522458	1	1
AF467896	Chrnb3	cholinergic receptor, nicotinic, beta polypeptide 3	3	0.0568837	0.366134	1	1
AF467896	Chrnb3	cholinergic receptor, nicotinic, beta polypeptide 3	4	0.518646	0.756866	1	1
AF467896	Chrnb3	cholinergic receptor, nicotinic, beta polypeptide 3	5	0.121903	0.372909	1	1
AF467896	Chrnb3	cholinergic receptor, nicotinic, beta polypeptide 3	6	0.411367	0.889772	1	1
AF468037	Usp15	ubiquitin specific peptidase 15	1	0.112746	0.0604012	1	1
AF468037	Usp15	ubiquitin specific peptidase 15	2	0.598461	0.121096	1	1
AF468037	Usp15	ubiquitin specific peptidase 15	3	0.679852	0.0522018	1	1
AF468037	Usp15	ubiquitin specific peptidase 15	4	0.579593	0.0832534	1	1
AF468037	Usp15	ubiquitin specific peptidase 15	5	0.653092	0.089248	1	1
AF468037	Usp15	ubiquitin specific peptidase 15	6	0.0578757	0.0695206	1	1
AF468037	Usp15	ubiquitin specific peptidase 15	7	2.44908e-05	0.00386541	0.221764	1
AF468037	Usp15	ubiquitin specific peptidase 15	8	3.25622e-07	0.0696458	0.00294851	1
AF468037	Usp15	ubiquitin specific peptidase 15	9	5.10879e-08	0.0133618	0.000462601	1
AF468037	Usp15	ubiquitin specific peptidase 15	10	9.47233e-09	0.812744	8.5772e-05	1
AF468037	Usp15	ubiquitin specific peptidase 15	11	0.144041	0.0602745	1	1
AF468037	Usp15	ubiquitin specific peptidase 15	12	0.0383146	0.00346444	1	1
AF468037	Usp15	ubiquitin specific peptidase 15	13	0.00184683	0.0183861	1	1
AF468037	Usp15	ubiquitin specific peptidase 15	14	0.115055	0.00413865	1	1
AF468037	Usp15	ubiquitin specific peptidase 15	15	0.0803273	0.00737869	1	1
AF468037	Usp15	ubiquitin specific peptidase 15	16	0.000709466	0.249325	1	1
AF468037	Usp15	ubiquitin specific peptidase 15	17	4.33579e-05	0.383003	0.392605	1
AF468037	Usp15	ubiquitin specific peptidase 15	18	7.85853e-05	0.624174	0.711589	1
AF468037	Usp15	ubiquitin specific peptidase 15	19	0.333013	0.514986	1	1
AF468037	Usp15	ubiquitin specific peptidase 15	20	0.213164	0.716438	1	1
AF468037	Usp15	ubiquitin specific peptidase 15	21	0.00182375	0.144732	1	1
AF468037	Usp15	ubiquitin specific peptidase 15	22	0.824075	0.40834	1	1
AF492840	Chrnb4	cholinergic receptor, nicotinic, beta polypeptide 4	1	0.0947239	0.0221904	1	1
AF492840	Chrnb4	cholinergic receptor, nicotinic, beta polypeptide 4	2	0.47535	0.999369	1	1
AF492840	Chrnb4	cholinergic receptor, nicotinic, beta polypeptide 4	5	0.450624	0.569335	1	1
AF492840	Chrnb4	cholinergic receptor, nicotinic, beta polypeptide 4	6	0.00172066	0.00230207	1	1
AH006963	Hmga2	high mobility group AT-hook 2	1	0.331288	0.00263842	1	1
AH006963	Hmga2	high mobility group AT-hook 2	2	1.04879e-05	0.0339291	0.0949682	1
AH006963	Hmga2	high mobility group AT-hook 2	3	0.0318957	0.291222	1	1
AH006963	Hmga2	high mobility group AT-hook 2	4	0.000854902	0.367075	1	1
AH006963	Hmga2	high mobility group AT-hook 2	5	0.0237983	0.110629	1	1
AH006963	Hmga2	high mobility group AT-hook 2	6	4.16013e-05	7.9289e-10	0.3767	7.17962e-06
AI875453	0610011F06Rik	RIKEN cDNA 0610011F06 gene	1	0.0763243	0.743757	1	1
AI875453	0610011F06Rik	RIKEN cDNA 0610011F06 gene	2	0.014822	0.0482475	1	1
AI875453	0610011F06Rik	RIKEN cDNA 0610011F06 gene	3	3.54387e-05	0.00861181	0.320897	1
AI875453	0610011F06Rik	RIKEN cDNA 0610011F06 gene	4	0.00531044	0.24688	1	1
AJ006521	Chrm1	cholinergic receptor, muscarinic 1, CNS	1	0.173041	0.516069	1	1
AJ006521	Chrm1	cholinergic receptor, muscarinic 1, CNS	2	0.527977	0.776387	1	1
AJ006521	Chrm1	cholinergic receptor, muscarinic 1, CNS	3	0.0185678	0.477379	1	1
AJ010045	Net1	neuroepithelial cell transforming gene 1	1	0.00361647	0.0982185	1	1
AJ010045	Net1	neuroepithelial cell transforming gene 1	2	0.00943137	0.645146	1	1
AJ010045	Net1	neuroepithelial cell transforming gene 1	3	0.0820136	0.774419	1	1
AJ010045	Net1	neuroepithelial cell transforming gene 1	4	0.161921	0.947481	1	1
AJ010045	Net1	neuroepithelial cell transforming gene 1	5	0.170572	0.909665	1	1
AJ010045	Net1	neuroepithelial cell transforming gene 1	6	0.216928	0.913859	1	1
AJ010045	Net1	neuroepithelial cell transforming gene 1	7	0.0802755	0.994559	1	1
AJ010045	Net1	neuroepithelial cell transforming gene 1	8	0.00133751	0.729513	1	1
AJ010045	Net1	neuroepithelial cell transforming gene 1	9	0.00101368	0.751498	1	1
AJ010045	Net1	neuroepithelial cell transforming gene 1	10	0.0579438	0.971267	1	1
AJ132271	Pde3b	phosphodiesterase 3B, cGMP-inhibited	1	0.0046714	0.0489165	1	1
AJ132271	Pde3b	phosphodiesterase 3B, cGMP-inhibited	2	0.00254623	0.103444	1	1
AJ132271	Pde3b	phosphodiesterase 3B, cGMP-inhibited	3	4.75331e-05	0.103038	0.430413	1
AJ132271	Pde3b	phosphodiesterase 3B, cGMP-inhibited	4	3.71651e-05	0.279536	0.33653	1
AJ132271	Pde3b	phosphodiesterase 3B, cGMP-inhibited	5	0.000147257	0.159309	1	1
AJ132271	Pde3b	phosphodiesterase 3B, cGMP-inhibited	6	8.03317e-06	0.0419754	0.0727403	1
AJ132271	Pde3b	phosphodiesterase 3B, cGMP-inhibited	7	7.90445e-12	0.0276713	7.15748e-08	1
AJ132271	Pde3b	phosphodiesterase 3B, cGMP-inhibited	8	0.0460505	0.0307796	1	1
AJ132271	Pde3b	phosphodiesterase 3B, cGMP-inhibited	9	0.318289	0.0683936	1	1
AJ132271	Pde3b	phosphodiesterase 3B, cGMP-inhibited	10	0.20706	0.177056	1	1
AJ132271	Pde3b	phosphodiesterase 3B, cGMP-inhibited	11	0.178304	0.336929	1	1
AJ132271	Pde3b	phosphodiesterase 3B, cGMP-inhibited	12	0.336025	0.226472	1	1
AJ132271	Pde3b	phosphodiesterase 3B, cGMP-inhibited	13	0.627737	0.0254375	1	1
AJ132271	Pde3b	phosphodiesterase 3B, cGMP-inhibited	14	0.70172	0.135428	1	1
AJ132271	Pde3b	phosphodiesterase 3B, cGMP-inhibited	15	0.603365	0.0124373	1	1
AJ132271	Pde3b	phosphodiesterase 3B, cGMP-inhibited	16	0.691732	0.0591503	1	1
AJ294535	Lancl1	LanC (bacterial lantibiotic synthetase component C)-like 1	1	0.717685	0.0713982	1	1
AJ294535	Lancl1	LanC (bacterial lantibiotic synthetase component C)-like 1	2	0.4466	0.360878	1	1
AJ294535	Lancl1	LanC (bacterial lantibiotic synthetase component C)-like 1	3	0.059118	0.00136734	1	1
AJ294535	Lancl1	LanC (bacterial lantibiotic synthetase component C)-like 1	4	0.0883749	0.00158824	1	1
AJ294535	Lancl1	LanC (bacterial lantibiotic synthetase component C)-like 1	5	0.280513	0.0101718	1	1
AJ294535	Lancl1	LanC (bacterial lantibiotic synthetase component C)-like 1	6	0.012678	0.0901214	1	1
AJ294535	Lancl1	LanC (bacterial lantibiotic synthetase component C)-like 1	7	0.000307725	0.0844305	1	1
AJ294535	Lancl1	LanC (bacterial lantibiotic synthetase component C)-like 1	8	9.34852e-08	0.00143477	0.000846508	1
AJ294535	Lancl1	LanC (bacterial lantibiotic synthetase component C)-like 1	9	5.30975e-05	0.0215101	0.480798	1
AJ294535	Lancl1	LanC (bacterial lantibiotic synthetase component C)-like 1	10	0.0231955	0.275435	1	1
AK002535	0610011F06Rik	RIKEN cDNA 0610011F06 gene	1	0.0501101	0.000813713	1	1
AK002535	0610011F06Rik	RIKEN cDNA 0610011F06 gene	2	0.0408716	2.32559e-06	1	0.0210583
AK002535	0610011F06Rik	RIKEN cDNA 0610011F06 gene	3	0.00878619	9.33179e-07	1	0.00844993
AK002535	0610011F06Rik	RIKEN cDNA 0610011F06 gene	4	3.38477e-05	1.65307e-08	0.306491	0.000149685
AK002535	0610011F06Rik	RIKEN cDNA 0610011F06 gene	5	0.0837338	2.52352e-08	1	0.000228505
AK002535	0610011F06Rik	RIKEN cDNA 0610011F06 gene	6	0.00954374	0.0119684	1	1
AK002546	Tmem176a	transmembrane protein 176A	1	0.178709	0.000116625	1	1
AK002546	Tmem176a	transmembrane protein 176A	2	0.25668	3.88244e-06	1	0.0351555
AK002546	Tmem176a	transmembrane protein 176A	3	0.597703	0.00620656	1	1
AK002546	Tmem176a	transmembrane protein 176A	4	0.305618	0.00715728	1	1
AK002546	Tmem176a	transmembrane protein 176A	5	0.583474	0.0477193	1	1
AK002546	Tmem176a	transmembrane protein 176A	6	0.675606	0.0137125	1	1
AK002546	Tmem176a	transmembrane protein 176A	7	0.0608388	0.00295974	1	1
AK002851	Retsat	retinol saturase (all trans retinol 13,14 reductase)	1	0	0.476622	0	1
AK002851	Retsat	retinol saturase (all trans retinol 13,14 reductase)	2	0	0.70659	0	1
AK002851	Retsat	retinol saturase (all trans retinol 13,14 reductase)	3	0	0.169864	0	1
AK002851	Retsat	retinol saturase (all trans retinol 13,14 reductase)	4	0	0.0772149	0	1
AK002851	Retsat	retinol saturase (all trans retinol 13,14 reductase)	5	0	0.034308	0	1
AK002851	Retsat	retinol saturase (all trans retinol 13,14 reductase)	6	1.19127e-13	0.00501292	1.07869e-09	1
AK002851	Retsat	retinol saturase (all trans retinol 13,14 reductase)	7	8.52651e-14	0.000997245	7.72076e-10	1
AK002851	Retsat	retinol saturase (all trans retinol 13,14 reductase)	8	4.54081e-14	0.00109924	4.1117e-10	1
AK003053	Pcsk4	proprotein convertase subtilisin/kexin type 4	1	0.0322462	0.00801164	1	1
AK003053	Pcsk4	proprotein convertase subtilisin/kexin type 4	2	0.000829617	0.00619313	1	1
AK003053	Pcsk4	proprotein convertase subtilisin/kexin type 4	3	0.0983179	0.00493359	1	1
AK003261	Sfrs16	splicing factor, arginine/serine-rich 16 (suppressor-of-white-apricot homolog, Drosophila)	1	0.0282811	0.00147539	1	1
AK003261	Sfrs16	splicing factor, arginine/serine-rich 16 (suppressor-of-white-apricot homolog, Drosophila)	2	6.62515e-07	0.164084	0.00599907	1
AK003261	Sfrs16	splicing factor, arginine/serine-rich 16 (suppressor-of-white-apricot homolog, Drosophila)	3	0.185008	0.0673782	1	1
AK003261	Sfrs16	splicing factor, arginine/serine-rich 16 (suppressor-of-white-apricot homolog, Drosophila)	4	0.695317	0.411692	1	1
AK003261	Sfrs16	splicing factor, arginine/serine-rich 16 (suppressor-of-white-apricot homolog, Drosophila)	5	0.715891	0.0167372	1	1
AK003261	Sfrs16	splicing factor, arginine/serine-rich 16 (suppressor-of-white-apricot homolog, Drosophila)	6	0.6465	0.0427778	1	1
AK003261	Sfrs16	splicing factor, arginine/serine-rich 16 (suppressor-of-white-apricot homolog, Drosophila)	7	0.000302533	0.873877	1	1
AK003261	Sfrs16	splicing factor, arginine/serine-rich 16 (suppressor-of-white-apricot homolog, Drosophila)	8	9.27536e-05	0.138993	0.839883	1
AK003261	Sfrs16	splicing factor, arginine/serine-rich 16 (suppressor-of-white-apricot homolog, Drosophila)	9	0.652864	0.259687	1	1
AK003755	Cdca8	cell division cycle associated 8	1	0.0104176	0.00105505	1	1
AK003755	Cdca8	cell division cycle associated 8	2	0.383193	0.75735	1	1
AK003755	Cdca8	cell division cycle associated 8	3	0.345367	0.380247	1	1
AK003839	Tmem70	transmembrane protein 70	1	0	0.000413036	0	1
AK003839	Tmem70	transmembrane protein 70	2	0	0.018114	0	1
AK003839	Tmem70	transmembrane protein 70	3	9.90274e-07	0.00100516	0.00896693	1
AK003912	Mrap	melanocortin 2 receptor accessory protein	1	1.38854e-10	0.0224932	1.25732e-06	1
AK003912	Mrap	melanocortin 2 receptor accessory protein	2	3.55969e-11	0.0580756	3.2233e-07	1
AK003912	Mrap	melanocortin 2 receptor accessory protein	3	0	0.0105029	0	1
AK004314	Zfp650	zinc finger protein 650	1	0.0326086	7.02624e-08	1	0.000636226
AK004314	Zfp650	zinc finger protein 650	2	0.0067975	5.74325e-08	1	0.000520052
AK004314	Zfp650	zinc finger protein 650	3	0.0129056	6.02316e-07	1	0.00545397
AK004314	Zfp650	zinc finger protein 650	4	0.00118887	1.45092e-09	1	1.31381e-05
AK004314	Zfp650	zinc finger protein 650	5	0.000348181	1.17738e-07	1	0.00106611
AK004314	Zfp650	zinc finger protein 650	6	0.554287	4.3834e-05	1	0.396917
AK004314	Zfp650	zinc finger protein 650	7	0.178642	9.08684e-12	1	8.22814e-08
AK004522	Ndufb9	NADH dehydrogenase (ubiquinone) 1 beta subcomplex, 9	1	0.0201038	2.50391e-05	1	0.226729
AK004522	Ndufb9	NADH dehydrogenase (ubiquinone) 1 beta subcomplex, 9	2	2.69986e-05	0.110489	0.244472	1
AK004522	Ndufb9	NADH dehydrogenase (ubiquinone) 1 beta subcomplex, 9	3	0.0945077	0.0995032	1	1
AK004522	Ndufb9	NADH dehydrogenase (ubiquinone) 1 beta subcomplex, 9	4	5.28814e-06	0.651537	0.0478841	1
AK004699	Cyp2s1	cytochrome P450, family 2, subfamily s, polypeptide 1	1	9.68957e-07	0.388798	0.0087739	1
AK004699	Cyp2s1	cytochrome P450, family 2, subfamily s, polypeptide 1	2	0.0566548	0.0816233	1	1
AK004699	Cyp2s1	cytochrome P450, family 2, subfamily s, polypeptide 1	3	0.266316	0.30819	1	1
AK004699	Cyp2s1	cytochrome P450, family 2, subfamily s, polypeptide 1	4	4.40989e-06	0.000785463	0.0399315	1
AK004699	Cyp2s1	cytochrome P450, family 2, subfamily s, polypeptide 1	5	0.0682658	1.25618e-10	1	1.13747e-06
AK004699	Cyp2s1	cytochrome P450, family 2, subfamily s, polypeptide 1	6	0.30719	0.280821	1	1
AK004699	Cyp2s1	cytochrome P450, family 2, subfamily s, polypeptide 1	7	0.00209098	0.50937	1	1
AK004699	Cyp2s1	cytochrome P450, family 2, subfamily s, polypeptide 1	8	0.0784703	0.38755	1	1
AK004699	Cyp2s1	cytochrome P450, family 2, subfamily s, polypeptide 1	9	0.0577816	0.0717551	1	1
AK004786	1200015F23Rik	RIKEN cDNA 1200015F23 gene	1	0.370068	9.31916e-07	1	0.0084385
AK004786	1200015F23Rik	RIKEN cDNA 1200015F23 gene	2	0.0489377	0.0919749	1	1
AK004786	1200015F23Rik	RIKEN cDNA 1200015F23 gene	3	0	0.0118502	0	1
AK004786	1200015F23Rik	RIKEN cDNA 1200015F23 gene	4	1.3839e-09	0.0619504	1.25312e-05	1
AK004786	1200015F23Rik	RIKEN cDNA 1200015F23 gene	5	8.46393e-07	0.00341846	0.00766409	1
AK004786	1200015F23Rik	RIKEN cDNA 1200015F23 gene	7	0.801588	0.849932	1	1
AK004786	1200015F23Rik	RIKEN cDNA 1200015F23 gene	8	0.602323	0.828638	1	1
AK004786	1200015F23Rik	RIKEN cDNA 1200015F23 gene	9	0.0114406	0.978975	1	1
AK004786	1200015F23Rik	RIKEN cDNA 1200015F23 gene	10	0.00131646	0.557525	1	1
AK004786	1200015F23Rik	RIKEN cDNA 1200015F23 gene	11	7.61965e-05	0.389122	0.689959	1
AK004786	1200015F23Rik	RIKEN cDNA 1200015F23 gene	12	1.40292e-05	0.390673	0.127034	1
AK004786	1200015F23Rik	RIKEN cDNA 1200015F23 gene	13	0.000112339	0.834376	1	1
AK004818	Sec14l1	SEC14-like 1 (S. cerevisiae)	1	0.647691	0.480404	1	1
AK004818	Sec14l1	SEC14-like 1 (S. cerevisiae)	2	0.0701036	0.578062	1	1
AK004818	Sec14l1	SEC14-like 1 (S. cerevisiae)	3	0.0144125	0.0681029	1	1
AK004818	Sec14l1	SEC14-like 1 (S. cerevisiae)	4	0.0745579	0.182062	1	1
AK004818	Sec14l1	SEC14-like 1 (S. cerevisiae)	5	0.473358	0.202836	1	1
AK004818	Sec14l1	SEC14-like 1 (S. cerevisiae)	6	0.355265	0.0242797	1	1
AK004818	Sec14l1	SEC14-like 1 (S. cerevisiae)	7	0.30075	0.361601	1	1
AK004818	Sec14l1	SEC14-like 1 (S. cerevisiae)	8	0.564697	0.0177206	1	1
AK004818	Sec14l1	SEC14-like 1 (S. cerevisiae)	9	0.0344123	0.601823	1	1
AK004818	Sec14l1	SEC14-like 1 (S. cerevisiae)	10	0.102242	0.00301623	1	1
AK004818	Sec14l1	SEC14-like 1 (S. cerevisiae)	11	0.170179	0.311818	1	1
AK004818	Sec14l1	SEC14-like 1 (S. cerevisiae)	12	0.114066	0.0135473	1	1
AK004818	Sec14l1	SEC14-like 1 (S. cerevisiae)	13	0.401446	0.780462	1	1
AK004818	Sec14l1	SEC14-like 1 (S. cerevisiae)	14	5.10915e-06	0.859081	0.0462634	1
AK004818	Sec14l1	SEC14-like 1 (S. cerevisiae)	15	0.82208	0.134658	1	1
AK004818	Sec14l1	SEC14-like 1 (S. cerevisiae)	16	0.198354	0.136537	1	1
AK004818	Sec14l1	SEC14-like 1 (S. cerevisiae)	17	0.0124381	0.125937	1	1
AK004865	Hmgcs2	3-hydroxy-3-methylglutaryl-Coenzyme A synthase 2	1	0.069384	0.00300331	1	1
AK004865	Hmgcs2	3-hydroxy-3-methylglutaryl-Coenzyme A synthase 2	2	0.000425303	0.0485823	1	1
AK004865	Hmgcs2	3-hydroxy-3-methylglutaryl-Coenzyme A synthase 2	3	0.000118342	0.00102255	1	1
AK004865	Hmgcs2	3-hydroxy-3-methylglutaryl-Coenzyme A synthase 2	4	0.00682097	0.0235426	1	1
AK004865	Hmgcs2	3-hydroxy-3-methylglutaryl-Coenzyme A synthase 2	5	0.0131366	0.0364193	1	1
AK004865	Hmgcs2	3-hydroxy-3-methylglutaryl-Coenzyme A synthase 2	6	0.039268	0.00564184	1	1
AK004865	Hmgcs2	3-hydroxy-3-methylglutaryl-Coenzyme A synthase 2	7	0.0336155	0.00162286	1	1
AK004865	Hmgcs2	3-hydroxy-3-methylglutaryl-Coenzyme A synthase 2	8	0.000696063	0.00925585	1	1
AK004865	Hmgcs2	3-hydroxy-3-methylglutaryl-Coenzyme A synthase 2	9	0.0103656	0.0184534	1	1
AK004865	Hmgcs2	3-hydroxy-3-methylglutaryl-Coenzyme A synthase 2	10	1.00793e-09	0.0226308	9.12679e-06	1
AK004963	Tax1bp3	Tax1 (human T-cell leukemia virus type I) binding protein 3	1	0.948048	0.00852926	1	1
AK004963	Tax1bp3	Tax1 (human T-cell leukemia virus type I) binding protein 3	2	0.958665	0.171198	1	1
AK004963	Tax1bp3	Tax1 (human T-cell leukemia virus type I) binding protein 3	3	0	0.027634	0	1
AK004963	Tax1bp3	Tax1 (human T-cell leukemia virus type I) binding protein 3	4	0.499183	0.710669	1	1
AK005015	Csad	cysteine sulfinic acid decarboxylase	1	0	2.27386e-09	0	2.05898e-05
AK005015	Csad	cysteine sulfinic acid decarboxylase	2	2.22045e-16	3.10628e-11	2.01061e-12	2.81274e-07
AK005015	Csad	cysteine sulfinic acid decarboxylase	3	1.11022e-16	7.14731e-11	1.00531e-12	6.47189e-07
AK005015	Csad	cysteine sulfinic acid decarboxylase	4	1.11022e-16	1.63158e-10	1.00531e-12	1.47739e-06
AK005015	Csad	cysteine sulfinic acid decarboxylase	5	2.28369e-09	9.44592e-09	2.06788e-05	8.55328e-05
AK005015	Csad	cysteine sulfinic acid decarboxylase	6	1.60005e-09	3.73968e-12	1.44885e-05	3.38628e-08
AK005015	Csad	cysteine sulfinic acid decarboxylase	7	1.10638e-08	4.19925e-09	0.000100183	3.80242e-05
AK005015	Csad	cysteine sulfinic acid decarboxylase	8	0.282543	0.108232	1	1
AK005015	Csad	cysteine sulfinic acid decarboxylase	9	2.34025e-06	5.9716e-10	0.0211909	5.40728e-06
AK005015	Csad	cysteine sulfinic acid decarboxylase	10	8.85319e-07	8.80076e-08	0.00801657	0.000796909
AK005015	Csad	cysteine sulfinic acid decarboxylase	11	1.09713e-10	5.0269e-09	9.93454e-07	4.55186e-05
AK005015	Csad	cysteine sulfinic acid decarboxylase	12	1.8012e-08	1.66505e-10	0.000163099	1.5077e-06
AK005015	Csad	cysteine sulfinic acid decarboxylase	14	2.47669e-08	2.08471e-08	0.000224264	0.000188771
AK005015	Csad	cysteine sulfinic acid decarboxylase	15	2.10387e-13	8.62149e-11	1.90506e-09	7.80676e-07
AK005045	Snrp70	U1 small nuclear ribonucleoprotein polypeptide A	1	0.632835	0.304457	1	1
AK005045	Snrp70	U1 small nuclear ribonucleoprotein polypeptide A	2	0.304911	0.925831	1	1
AK005045	Snrp70	U1 small nuclear ribonucleoprotein polypeptide A	3	0.0904334	0.859009	1	1
AK005045	Snrp70	U1 small nuclear ribonucleoprotein polypeptide A	4	6.21284e-06	0.000382984	0.0562573	1
AK005045	Snrp70	U1 small nuclear ribonucleoprotein polypeptide A	5	0.350677	0.0786093	1	1
AK005045	Snrp70	U1 small nuclear ribonucleoprotein polypeptide A	6	0.51503	0.00592258	1	1
AK005045	Snrp70	U1 small nuclear ribonucleoprotein polypeptide A	7	0.358984	0.00527255	1	1
AK005045	Snrp70	U1 small nuclear ribonucleoprotein polypeptide A	8	0.0223758	0.490235	1	1
AK005045	Snrp70	U1 small nuclear ribonucleoprotein polypeptide A	9	0.0353186	0.00683623	1	1
AK005045	Snrp70	U1 small nuclear ribonucleoprotein polypeptide A	10	0.157492	0.628413	1	1
AK005045	Snrp70	U1 small nuclear ribonucleoprotein polypeptide A	11	0.000718236	3.75275e-05	1	0.339811
AK005084	Ndufa4	NADH dehydrogenase (ubiquinone) 1 alpha subcomplex, 4	1	0.0387738	0.0337381	1	1
AK005084	Ndufa4	NADH dehydrogenase (ubiquinone) 1 alpha subcomplex, 4	2	0.000134621	0.00502744	1	1
AK005084	Ndufa4	NADH dehydrogenase (ubiquinone) 1 alpha subcomplex, 4	3	2.32617e-05	0.00549145	0.210635	1
AK005084	Ndufa4	NADH dehydrogenase (ubiquinone) 1 alpha subcomplex, 4	4	0.308097	0.568025	1	1
AK005535	Slc39a4	solute carrier family 39 (zinc transporter), member 4	1	0.00896941	1.66758e-05	1	0.150999
AK005535	Slc39a4	solute carrier family 39 (zinc transporter), member 4	2	0.00685751	0.0995091	1	1
AK005535	Slc39a4	solute carrier family 39 (zinc transporter), member 4	3	0.00152717	8.14784e-07	1	0.00737787
AK005535	Slc39a4	solute carrier family 39 (zinc transporter), member 4	4	0.00226433	1.83071e-06	1	0.0165771
AK005535	Slc39a4	solute carrier family 39 (zinc transporter), member 4	5	0.0449389	0.000225939	1	1
AK005535	Slc39a4	solute carrier family 39 (zinc transporter), member 4	6	0.0867751	2.21707e-05	1	0.200756
AK005535	Slc39a4	solute carrier family 39 (zinc transporter), member 4	7	0.000618424	1.84869e-11	1	1.67399e-07
AK005535	Slc39a4	solute carrier family 39 (zinc transporter), member 4	8	8.92807e-05	1.77946e-06	0.808437	0.016113
AK005535	Slc39a4	solute carrier family 39 (zinc transporter), member 4	9	0.000106256	9.20009e-11	0.962152	8.33068e-07
AK005535	Slc39a4	solute carrier family 39 (zinc transporter), member 4	10	0.00325444	2.43169e-10	1	2.2019e-06
AK005535	Slc39a4	solute carrier family 39 (zinc transporter), member 4	11	0.000249308	9.66631e-10	1	8.75285e-06
AK005535	Slc39a4	solute carrier family 39 (zinc transporter), member 4	12	0.00783136	9.59964e-08	1	0.000869247
AK005756	Phpt1	phosphohistidine phosphatase 1	1	0.000354451	0.976104	1	1
AK005756	Phpt1	phosphohistidine phosphatase 1	2	0.00380779	0.850008	1	1
AK005756	Phpt1	phosphohistidine phosphatase 1	3	0.00412874	0.595482	1	1
AK005984	Dnajb13	DnaJ (Hsp40) related, subfamily B, member 13	1	0.975244	0.656916	1	1
AK005984	Dnajb13	DnaJ (Hsp40) related, subfamily B, member 13	2	0.0366292	0.2269	1	1
AK005984	Dnajb13	DnaJ (Hsp40) related, subfamily B, member 13	3	0.0785532	0.427135	1	1
AK005984	Dnajb13	DnaJ (Hsp40) related, subfamily B, member 13	4	0.725122	0.0364048	1	1
AK005984	Dnajb13	DnaJ (Hsp40) related, subfamily B, member 13	5	4.81565e-06	0.411269	0.0436057	1
AK005984	Dnajb13	DnaJ (Hsp40) related, subfamily B, member 13	6	0.000347551	0.677542	1	1
AK005984	Dnajb13	DnaJ (Hsp40) related, subfamily B, member 13	7	0.00812241	0.936126	1	1
AK005984	Dnajb13	DnaJ (Hsp40) related, subfamily B, member 13	8	1.59255e-05	0.0849386	0.144205	1
AK005989	Pdia6	protein disulfide isomerase associated 6	1	0.116879	0.108149	1	1
AK005989	Pdia6	protein disulfide isomerase associated 6	2	0.832615	0.069626	1	1
AK005989	Pdia6	protein disulfide isomerase associated 6	3	0.474142	0.128529	1	1
AK005989	Pdia6	protein disulfide isomerase associated 6	4	0.756645	0.138724	1	1
AK005989	Pdia6	protein disulfide isomerase associated 6	5	0.0206215	0.0618862	1	1
AK005989	Pdia6	protein disulfide isomerase associated 6	6	1.35758e-05	0.00104466	0.122928	1
AK005989	Pdia6	protein disulfide isomerase associated 6	7	1.98215e-05	0.0011584	0.179483	1
AK005989	Pdia6	protein disulfide isomerase associated 6	8	2.84651e-07	1.88164e-05	0.00257752	0.170383
AK005989	Pdia6	protein disulfide isomerase associated 6	9	1.84653e-07	3.25022e-07	0.00167203	0.00294308
AK005989	Pdia6	protein disulfide isomerase associated 6	10	2.47064e-06	1.25718e-08	0.0223716	0.000113838
AK005989	Pdia6	protein disulfide isomerase associated 6	11	0.214067	0.25241	1	1
AK006177	R3hcc1	R3H domain and coiled-coil containing 1	2	0.000421198	0.000390427	1	1
AK006177	R3hcc1	R3H domain and coiled-coil containing 1	3	0.0812265	0.0502439	1	1
AK006177	R3hcc1	R3H domain and coiled-coil containing 1	4	1.33526e-10	0.146045	1.20907e-06	1
AK006177	R3hcc1	R3H domain and coiled-coil containing 1	5	0.00158771	0.0716381	1	1
AK006177	R3hcc1	R3H domain and coiled-coil containing 1	6	8.50661e-05	0.00719519	0.770274	1
AK006177	R3hcc1	R3H domain and coiled-coil containing 1	7	0.000385339	0.439567	1	1
AK006177	R3hcc1	R3H domain and coiled-coil containing 1	8	5.62495e-05	0.239416	0.509339	1
AK006541	Acsl5	acyl-CoA synthetase long-chain family member 5	1	0.389033	0.132664	1	1
AK006541	Acsl5	acyl-CoA synthetase long-chain family member 5	2	6.34333e-08	2.52037e-06	0.000574389	0.0228219
AK006541	Acsl5	acyl-CoA synthetase long-chain family member 5	3	1.10469e-07	1.36353e-07	0.0010003	0.00123468
AK006541	Acsl5	acyl-CoA synthetase long-chain family member 5	4	6.98712e-10	2.78968e-07	6.32684e-06	0.00252605
AK006541	Acsl5	acyl-CoA synthetase long-chain family member 5	5	1.90932e-08	5.20824e-07	0.000172889	0.00471606
AK006541	Acsl5	acyl-CoA synthetase long-chain family member 5	6	3.09738e-08	1.34153e-07	0.000280468	0.00121476
AK006541	Acsl5	acyl-CoA synthetase long-chain family member 5	7	2.34196e-07	3.46963e-08	0.00212065	0.000314175
AK006541	Acsl5	acyl-CoA synthetase long-chain family member 5	8	4.60083e-08	1.06243e-07	0.000416605	0.000962029
AK006541	Acsl5	acyl-CoA synthetase long-chain family member 5	9	1.38951e-07	1.10797e-07	0.0012582	0.00100327
AK006541	Acsl5	acyl-CoA synthetase long-chain family member 5	10	5.62939e-08	4.54469e-08	0.000509742	0.000411521
AK006541	Acsl5	acyl-CoA synthetase long-chain family member 5	11	3.6928e-07	2.44544e-08	0.00334383	0.000221435
AK007731	Rexo2	REX2, RNA exonuclease 2 homolog (S. cerevisiae)	1	1.72471e-07	7.3733e-10	0.00156172	6.67652e-06
AK007731	Rexo2	REX2, RNA exonuclease 2 homolog (S. cerevisiae)	2	4.05093e-10	2.13824e-08	3.66812e-06	0.000193617
AK007731	Rexo2	REX2, RNA exonuclease 2 homolog (S. cerevisiae)	3	7.26933e-11	5.60802e-09	6.58238e-07	5.07807e-05
AK007731	Rexo2	REX2, RNA exonuclease 2 homolog (S. cerevisiae)	4	2.80109e-13	8.68497e-07	2.53639e-09	0.00786424
AK007731	Rexo2	REX2, RNA exonuclease 2 homolog (S. cerevisiae)	5	1.25743e-09	3.11764e-06	1.1386e-05	0.0282302
AK007731	Rexo2	REX2, RNA exonuclease 2 homolog (S. cerevisiae)	6	7.40903e-09	1.60515e-05	6.70888e-05	0.145346
AK007731	Rexo2	REX2, RNA exonuclease 2 homolog (S. cerevisiae)	7	1.10146e-07	7.07442e-05	0.000997372	0.640589
AK008273	Arhgdib	Rho, GDP dissociation inhibitor (GDI) beta	1	2.9976e-15	3.68073e-11	2.71433e-11	3.3329e-07
AK008273	Arhgdib	Rho, GDP dissociation inhibitor (GDI) beta	2	0	3.38285e-11	0	3.06317e-07
AK008273	Arhgdib	Rho, GDP dissociation inhibitor (GDI) beta	3	1.90958e-14	3.77135e-11	1.72913e-10	3.41496e-07
AK008273	Arhgdib	Rho, GDP dissociation inhibitor (GDI) beta	4	2.22045e-16	1.29831e-11	2.01061e-12	1.17562e-07
AK008273	Arhgdib	Rho, GDP dissociation inhibitor (GDI) beta	5	0.167642	0.215315	1	1
AK008409	Actr6	ARP6 actin-related protein 6 homolog (yeast)	1	0.0139002	0.0121071	1	1
AK008409	Actr6	ARP6 actin-related protein 6 homolog (yeast)	2	0.295929	0.0658128	1	1
AK008409	Actr6	ARP6 actin-related protein 6 homolog (yeast)	3	6.90152e-06	0.104261	0.0624933	1
AK008409	Actr6	ARP6 actin-related protein 6 homolog (yeast)	4	8.55571e-12	0.0116567	7.7472e-08	1
AK008409	Actr6	ARP6 actin-related protein 6 homolog (yeast)	5	3.9968e-15	0.0661048	3.6191e-11	1
AK008409	Actr6	ARP6 actin-related protein 6 homolog (yeast)	6	1.40998e-14	0.171548	1.27674e-10	1
AK008409	Actr6	ARP6 actin-related protein 6 homolog (yeast)	7	2.15379e-09	0.120257	1.95025e-05	1
AK008409	Actr6	ARP6 actin-related protein 6 homolog (yeast)	8	1.77029e-07	0.071828	0.001603	1
AK008409	Actr6	ARP6 actin-related protein 6 homolog (yeast)	9	0.255449	0.0506741	1	1
AK008409	Actr6	ARP6 actin-related protein 6 homolog (yeast)	10	0.785243	0.0532705	1	1
AK008409	Actr6	ARP6 actin-related protein 6 homolog (yeast)	11	0.288228	0.0589651	1	1
AK008532	Tmem77	transmembrane protein 77	1	0.0132057	0.369853	1	1
AK008532	Tmem77	transmembrane protein 77	2	0.0735207	0.2981	1	1
AK008532	Tmem77	transmembrane protein 77	3	0.0584214	0.424646	1	1
AK008532	Tmem77	transmembrane protein 77	4	0.0597365	0.243081	1	1
AK008532	Tmem77	transmembrane protein 77	5	0.0040797	0.00850472	1	1
AK008532	Tmem77	transmembrane protein 77	6	0.0817986	0.0753731	1	1
AK008532	Tmem77	transmembrane protein 77	7	0.145517	0.0577074	1	1
AK009042	Ckmt2	creatine kinase, mitochondrial 2	1	0.0310487	0.349721	1	1
AK009042	Ckmt2	creatine kinase, mitochondrial 2	2	0.348376	0.190308	1	1
AK009042	Ckmt2	creatine kinase, mitochondrial 2	3	0.137519	0.818285	1	1
AK009042	Ckmt2	creatine kinase, mitochondrial 2	4	0.00660904	0.92887	1	1
AK009042	Ckmt2	creatine kinase, mitochondrial 2	5	0.584156	0.40468	1	1
AK009042	Ckmt2	creatine kinase, mitochondrial 2	6	0.604799	0.3021	1	1
AK009042	Ckmt2	creatine kinase, mitochondrial 2	7	0.104529	0.0209568	1	1
AK009042	Ckmt2	creatine kinase, mitochondrial 2	8	0.284059	0.555578	1	1
AK009174	Dnase1l1	deoxyribonuclease 1-like 1	1	2.1243e-11	0.00196457	1.92355e-07	1
AK009174	Dnase1l1	deoxyribonuclease 1-like 1	2	0.0387438	0.00111646	1	1
AK009174	Dnase1l1	deoxyribonuclease 1-like 1	3	0.198982	0.00213331	1	1
AK009174	Dnase1l1	deoxyribonuclease 1-like 1	4	0.183147	0.00672212	1	1
AK009174	Dnase1l1	deoxyribonuclease 1-like 1	5	0.00808712	0.0154077	1	1
AK009174	Dnase1l1	deoxyribonuclease 1-like 1	6	0.707767	0.0936077	1	1
AK009174	Dnase1l1	deoxyribonuclease 1-like 1	7	0.417041	0.796109	1	1
AK009174	Dnase1l1	deoxyribonuclease 1-like 1	8	0.503931	0.848473	1	1
AK009584	Exosc8	exosome component 8	2	0	0.00107005	0	1
AK009584	Exosc8	exosome component 8	3	0	0.00363431	0	1
AK009584	Exosc8	exosome component 8	4	0	0.02921	0	1
AK009584	Exosc8	exosome component 8	5	0	0.00385174	0	1
AK009584	Exosc8	exosome component 8	6	0	0.00189572	0	1
AK009584	Exosc8	exosome component 8	7	0	0.00235508	0	1
AK009584	Exosc8	exosome component 8	8	0	0.00137781	0	1
AK009584	Exosc8	exosome component 8	9	0	0.000812771	0	1
AK009584	Exosc8	exosome component 8	10	0	0.00901281	0	1
AK009584	Exosc8	exosome component 8	11	0	0.00122279	0	1
AK010475	Dph5	DPH5 homolog (S. cerevisiae)	1	0.0222016	1.79686e-08	1	0.000162705
AK010475	Dph5	DPH5 homolog (S. cerevisiae)	2	0.22269	8.92941e-05	1	0.808558
AK010475	Dph5	DPH5 homolog (S. cerevisiae)	3	0.286143	0.00565601	1	1
AK010475	Dph5	DPH5 homolog (S. cerevisiae)	4	0.280095	0.00623925	1	1
AK010475	Dph5	DPH5 homolog (S. cerevisiae)	5	0.189921	0.0643359	1	1
AK010475	Dph5	DPH5 homolog (S. cerevisiae)	6	0.412846	0.00564254	1	1
AK010475	Dph5	DPH5 homolog (S. cerevisiae)	7	0.0148926	0.00716966	1	1
AK010475	Dph5	DPH5 homolog (S. cerevisiae)	8	0.416712	0.0314461	1	1
AK010496	Chrna9	cholinergic receptor, nicotinic, alpha polypeptide 9	1	0.00722822	0.499229	1	1
AK010496	Chrna9	cholinergic receptor, nicotinic, alpha polypeptide 9	2	0.291652	0.119908	1	1
AK010496	Chrna9	cholinergic receptor, nicotinic, alpha polypeptide 9	3	0.332771	0.568276	1	1
AK010496	Chrna9	cholinergic receptor, nicotinic, alpha polypeptide 9	4	0.376881	0.0317626	1	1
AK010496	Chrna9	cholinergic receptor, nicotinic, alpha polypeptide 9	5	0.3254	0.474507	1	1
AK010847	Blvra	biliverdin reductase A	2	4.34915e-08	0.0934854	0.000393815	1
AK010847	Blvra	biliverdin reductase A	3	2.05416e-10	0.0178327	1.86004e-06	1
AK010847	Blvra	biliverdin reductase A	4	7.9489e-10	0.00119721	7.19773e-06	1
AK010847	Blvra	biliverdin reductase A	5	3.4144e-09	0.0378302	3.09174e-05	1
AK010847	Blvra	biliverdin reductase A	6	4.03676e-11	0.772779	3.65529e-07	1
AK010847	Blvra	biliverdin reductase A	7	0.00150472	0.856926	1	1
AK011059	2510039O18Rik	RIKEN cDNA 2510039O18 gene	1	0.0980682	0.000488698	1	1
AK011059	2510039O18Rik	RIKEN cDNA 2510039O18 gene	2	0.234464	0.244915	1	1
AK011059	2510039O18Rik	RIKEN cDNA 2510039O18 gene	3	0.00554118	0.806183	1	1
AK011291	2610002J02Rik	RIKEN cDNA 2610002J02 gene	1	0.379166	0.0199474	1	1
AK011291	2610002J02Rik	RIKEN cDNA 2610002J02 gene	2	0.164077	0.00890646	1	1
AK011291	2610002J02Rik	RIKEN cDNA 2610002J02 gene	3	0.575745	0.0640114	1	1
AK011291	2610002J02Rik	RIKEN cDNA 2610002J02 gene	4	0.457086	0.876773	1	1
AK011435	Tyms	thymidylate synthase	1	6.38422e-09	0.160188	5.78091e-05	1
AK011435	Tyms	thymidylate synthase	2	5.61025e-08	0.522543	0.000508008	1
AK011435	Tyms	thymidylate synthase	3	0.000453993	0.168894	1	1
AK011435	Tyms	thymidylate synthase	4	0.000545885	0.0192002	1	1
AK011435	Tyms	thymidylate synthase	5	0.000206215	0.0306053	1	1
AK011435	Tyms	thymidylate synthase	6	0.000158501	0.0521319	1	1
AK011435	Tyms	thymidylate synthase	7	0.0182275	0.00518438	1	1
AK012154	Farsb	phenylalanyl-tRNA synthetase, beta subunit	2	0.0116061	0.000223652	1	1
AK012154	Farsb	phenylalanyl-tRNA synthetase, beta subunit	3	0.00611912	9.74589e-05	1	0.88249
AK012154	Farsb	phenylalanyl-tRNA synthetase, beta subunit	4	0.0127674	6.30002e-05	1	0.570466
AK012154	Farsb	phenylalanyl-tRNA synthetase, beta subunit	5	2.14379e-05	0.00193472	0.194121	1
AK012154	Farsb	phenylalanyl-tRNA synthetase, beta subunit	6	0.000849028	0.000667593	1	1
AK012154	Farsb	phenylalanyl-tRNA synthetase, beta subunit	7	0.000205003	0.000162464	1	1
AK012154	Farsb	phenylalanyl-tRNA synthetase, beta subunit	8	4.45177e-05	0.000106398	0.403108	0.963434
AK012154	Farsb	phenylalanyl-tRNA synthetase, beta subunit	9	3.08648e-06	0.000122103	0.0279481	1
AK012154	Farsb	phenylalanyl-tRNA synthetase, beta subunit	10	5.65616e-05	0.000769312	0.512165	1
AK012154	Farsb	phenylalanyl-tRNA synthetase, beta subunit	11	3.81337e-06	0.00251285	0.0345301	1
AK012154	Farsb	phenylalanyl-tRNA synthetase, beta subunit	12	0.000113079	0.00624965	1	1
AK012154	Farsb	phenylalanyl-tRNA synthetase, beta subunit	13	1.51325e-06	0.00235444	0.0137024	1
AK012154	Farsb	phenylalanyl-tRNA synthetase, beta subunit	14	0.000151685	0.0101337	1	1
AK012154	Farsb	phenylalanyl-tRNA synthetase, beta subunit	15	3.67151e-05	0.0117308	0.332455	1
AK012154	Farsb	phenylalanyl-tRNA synthetase, beta subunit	16	0.602061	0.0826231	1	1
AK012154	Farsb	phenylalanyl-tRNA synthetase, beta subunit	17	0.549501	0.396396	1	1
AK012594	B930046C15Rik	RIKEN cDNA B930046C15 gene	1	0.0329156	0.747153	1	1
AK012594	B930046C15Rik	RIKEN cDNA B930046C15 gene	2	0.000236338	0.379844	1	1
AK012594	B930046C15Rik	RIKEN cDNA B930046C15 gene	3	0.0375983	0.0385533	1	1
AK012594	B930046C15Rik	RIKEN cDNA B930046C15 gene	4	0.0218726	0.517141	1	1
AK012594	B930046C15Rik	RIKEN cDNA B930046C15 gene	5	0.0676325	0.00125709	1	1
AK012825	2810026P18Rik	RIKEN cDNA 2810026P18 gene	1	0.243158	0.032763	1	1
AK012825	2810026P18Rik	RIKEN cDNA 2810026P18 gene	2	7.50103e-05	0.403981	0.679219	1
AK012825	2810026P18Rik	RIKEN cDNA 2810026P18 gene	3	7.48768e-12	0.359782	6.78009e-08	1
AK012825	2810026P18Rik	RIKEN cDNA 2810026P18 gene	4	6.26669e-11	0.701193	5.67449e-07	1
AK012825	2810026P18Rik	RIKEN cDNA 2810026P18 gene	5	0.160815	0.238062	1	1
AK012941	Cmtm6	CKLF-like MARVEL transmembrane domain containing 6	1	0.323724	0.0833617	1	1
AK012941	Cmtm6	CKLF-like MARVEL transmembrane domain containing 6	2	0.00780481	0.0977676	1	1
AK012941	Cmtm6	CKLF-like MARVEL transmembrane domain containing 6	3	0.0221257	3.08797e-06	1	0.0279615
AK012941	Cmtm6	CKLF-like MARVEL transmembrane domain containing 6	4	0.377674	3.45254e-06	1	0.0312627
AK013149	Ppm1m	protein phosphatase 1M	1	0.0221938	0.00860358	1	1
AK013149	Ppm1m	protein phosphatase 1M	2	3.48468e-07	0.274933	0.00315538	1
AK013149	Ppm1m	protein phosphatase 1M	3	1.01695e-05	0.0430531	0.0920849	1
AK013149	Ppm1m	protein phosphatase 1M	4	4.39337e-07	0.23059	0.0039782	1
AK013149	Ppm1m	protein phosphatase 1M	5	0.00024697	0.021723	1	1
AK013149	Ppm1m	protein phosphatase 1M	6	6.85072e-07	0.0272329	0.00620332	1
AK013149	Ppm1m	protein phosphatase 1M	7	1.52296e-05	1.06533e-05	0.137904	0.0964658
AK013149	Ppm1m	protein phosphatase 1M	8	6.50629e-05	0.21333	0.589145	1
AK013149	Ppm1m	protein phosphatase 1M	9	0.136642	0.0478354	1	1
AK013207	Rnf12	ring finger protein 12	1	0.00802553	0.00121897	1	1
AK013207	Rnf12	ring finger protein 12	2	0.624157	0.4373	1	1
AK013207	Rnf12	ring finger protein 12	3	0.0937512	3.92051e-06	1	0.0355002
AK013207	Rnf12	ring finger protein 12	4	0.0232177	3.22098e-07	1	0.0029166
AK013207	Rnf12	ring finger protein 12	5	0.0845011	0.0159012	1	1
AK013952	Lamb1-1	laminin B1 subunit 1	1	2.82007e-06	0.0143537	0.0255358	1
AK013952	Lamb1-1	laminin B1 subunit 1	2	0.000184595	0.657414	1	1
AK013952	Lamb1-1	laminin B1 subunit 1	3	0.589982	0.000603777	1	1
AK013952	Lamb1-1	laminin B1 subunit 1	4	2.18952e-08	0.199069	0.000198261	1
AK013952	Lamb1-1	laminin B1 subunit 1	5	8.35417e-07	0.677509	0.0075647	1
AK013952	Lamb1-1	laminin B1 subunit 1	6	0.0006512	0.707754	1	1
AK013952	Lamb1-1	laminin B1 subunit 1	7	4.14966e-09	0.379251	3.75751e-05	1
AK013952	Lamb1-1	laminin B1 subunit 1	8	0.0101576	0.298069	1	1
AK013952	Lamb1-1	laminin B1 subunit 1	9	7.46769e-12	0.0170397	6.762e-08	1
AK013952	Lamb1-1	laminin B1 subunit 1	10	0.000158305	0.83255	1	1
AK013952	Lamb1-1	laminin B1 subunit 1	11	6.42999e-11	0.170419	5.82236e-07	1
AK013952	Lamb1-1	laminin B1 subunit 1	12	2.88251e-08	0.802826	0.000261012	1
AK013952	Lamb1-1	laminin B1 subunit 1	13	1.7489e-08	0.329403	0.000158363	1
AK013952	Lamb1-1	laminin B1 subunit 1	14	1.39086e-06	0.0907692	0.0125942	1
AK013952	Lamb1-1	laminin B1 subunit 1	15	3.49265e-12	0.113207	3.16259e-08	1
AK014585	Unc84a	unc-84 homolog A (C. elegans)	2	2.43574e-06	0.697463	0.0220556	1
AK014585	Unc84a	unc-84 homolog A (C. elegans)	3	1.6091e-06	0.616811	0.0145704	1
AK014585	Unc84a	unc-84 homolog A (C. elegans)	4	2.12746e-05	0.0941561	0.192641	1
AK014585	Unc84a	unc-84 homolog A (C. elegans)	5	0.00707415	0.437482	1	1
AK014585	Unc84a	unc-84 homolog A (C. elegans)	6	0.68526	0.773305	1	1
AK014585	Unc84a	unc-84 homolog A (C. elegans)	7	0.0205842	0.0878423	1	1
AK014585	Unc84a	unc-84 homolog A (C. elegans)	8	0.00525553	0.107611	1	1
AK014585	Unc84a	unc-84 homolog A (C. elegans)	9	9.75981e-06	0.29346	0.088375	1
AK014585	Unc84a	unc-84 homolog A (C. elegans)	10	0.0207423	0.0614425	1	1
AK014585	Unc84a	unc-84 homolog A (C. elegans)	11	0.00852911	0.116001	1	1
AK014585	Unc84a	unc-84 homolog A (C. elegans)	12	0.203867	0.00313763	1	1
AK014585	Unc84a	unc-84 homolog A (C. elegans)	13	0.0793612	2.58493e-05	1	0.234066
AK014585	Unc84a	unc-84 homolog A (C. elegans)	14	2.46834e-10	0.00415438	2.23508e-06	1
AK014585	Unc84a	unc-84 homolog A (C. elegans)	15	0.00880202	0.355765	1	1
AK014585	Unc84a	unc-84 homolog A (C. elegans)	16	1.17022e-11	0.393304	1.05963e-07	1
AK014585	Unc84a	unc-84 homolog A (C. elegans)	17	0.747703	0.79752	1	1
AK014585	Unc84a	unc-84 homolog A (C. elegans)	18	0.759323	0.902976	1	1
AK014585	Unc84a	unc-84 homolog A (C. elegans)	19	0.00344871	0.444956	1	1
AK014585	Unc84a	unc-84 homolog A (C. elegans)	20	0.55929	0.872863	1	1
AK014740	Usp38	ubiquitin specific peptidase 38	1	4.67604e-12	0.00405226	4.23415e-08	1
AK014740	Usp38	ubiquitin specific peptidase 38	2	0.00638827	0.980622	1	1
AK014740	Usp38	ubiquitin specific peptidase 38	3	3.87882e-10	0.00312671	3.51227e-06	1
AK015468	D19Ertd721e	DNA segment, Chr 19, ERATO Doi 721, expressed	1	0.00541438	0.133951	1	1
AK015468	D19Ertd721e	DNA segment, Chr 19, ERATO Doi 721, expressed	2	0.0191095	0.137192	1	1
AK015468	D19Ertd721e	DNA segment, Chr 19, ERATO Doi 721, expressed	3	0.109401	0.578633	1	1
AK015468	D19Ertd721e	DNA segment, Chr 19, ERATO Doi 721, expressed	4	0.0230897	0.493249	1	1
AK015468	D19Ertd721e	DNA segment, Chr 19, ERATO Doi 721, expressed	5	0.0528938	0.992416	1	1
AK015468	D19Ertd721e	DNA segment, Chr 19, ERATO Doi 721, expressed	7	0.000798688	0.315378	1	1
AK015468	D19Ertd721e	DNA segment, Chr 19, ERATO Doi 721, expressed	8	0.315536	0.882099	1	1
AK015468	D19Ertd721e	DNA segment, Chr 19, ERATO Doi 721, expressed	9	0.286266	0.179941	1	1
AK015837	4930519B02Rik	RIKEN cDNA 4930519B02 gene	1	0.452889	0.581801	1	1
AK015837	4930519B02Rik	RIKEN cDNA 4930519B02 gene	2	0.424274	0.0758016	1	1
AK015837	4930519B02Rik	RIKEN cDNA 4930519B02 gene	3	0.00216382	0.0748931	1	1
AK015837	4930519B02Rik	RIKEN cDNA 4930519B02 gene	4	0.0855952	0.0236189	1	1
AK015837	4930519B02Rik	RIKEN cDNA 4930519B02 gene	5	0.472555	0.341567	1	1
AK017503	D4Ertd196e	DNA segment, Chr 4, ERATO Doi 196, expressed	1	0.00238487	0.500485	1	1
AK017503	D4Ertd196e	DNA segment, Chr 4, ERATO Doi 196, expressed	2	0.212572	0.973292	1	1
AK017503	D4Ertd196e	DNA segment, Chr 4, ERATO Doi 196, expressed	3	0.0537002	0.565943	1	1
AK017503	D4Ertd196e	DNA segment, Chr 4, ERATO Doi 196, expressed	4	0.023748	0.691113	1	1
AK017503	D4Ertd196e	DNA segment, Chr 4, ERATO Doi 196, expressed	5	0.0443357	0.632558	1	1
AK017503	D4Ertd196e	DNA segment, Chr 4, ERATO Doi 196, expressed	6	0.00258474	0.724407	1	1
AK017926	Ddit4	DNA-damage-inducible transcript 4	1	5.78044e-06	0.00348414	0.0523419	1
AK017926	Ddit4	DNA-damage-inducible transcript 4	2	0.328394	0.00288069	1	1
AK017926	Ddit4	DNA-damage-inducible transcript 4	3	0.0064663	0.0121521	1	1
AK018630	Nr1i2	nuclear receptor subfamily 1, group I, member 2	1	0.00565243	0.000194435	1	1
AK018630	Nr1i2	nuclear receptor subfamily 1, group I, member 2	2	3.31113e-06	9.90837e-05	0.0299823	0.897203
AK018630	Nr1i2	nuclear receptor subfamily 1, group I, member 2	3	5.44653e-06	0.000795995	0.0493183	1
AK018630	Nr1i2	nuclear receptor subfamily 1, group I, member 2	4	3.83756e-06	1.9027e-05	0.0347491	0.17229
AK018630	Nr1i2	nuclear receptor subfamily 1, group I, member 2	5	2.68898e-06	0.000334227	0.0243487	1
AK018630	Nr1i2	nuclear receptor subfamily 1, group I, member 2	6	2.30469e-08	6.31977e-05	0.00020869	0.572255
AK018630	Nr1i2	nuclear receptor subfamily 1, group I, member 2	7	5.95237e-08	0.00122812	0.000538987	1
AK018630	Nr1i2	nuclear receptor subfamily 1, group I, member 2	8	0.000102393	0.000297378	0.927171	1
AK018630	Nr1i2	nuclear receptor subfamily 1, group I, member 2	9	2.16826e-06	6.89194e-05	0.0196336	0.624065
AK019346	Dgcr6	DiGeorge syndrome critical region gene 6	1	0.0919867	0.585679	1	1
AK019346	Dgcr6	DiGeorge syndrome critical region gene 6	2	0.0313866	0.104898	1	1
AK019346	Dgcr6	DiGeorge syndrome critical region gene 6	3	3.55446e-10	0.649889	3.21857e-06	1
AK019346	Dgcr6	DiGeorge syndrome critical region gene 6	4	4.10735e-11	0.20489	3.7192e-07	1
AK019346	Dgcr6	DiGeorge syndrome critical region gene 6	5	0.0100775	0.664204	1	1
AK019346	Dgcr6	DiGeorge syndrome critical region gene 6	6	0.00047462	9.83355e-07	1	0.00890428
AK019458	Mllt3	myeloid/lymphoid or mixed lineage-leukemia translocation to 3 homolog (Drosophila)	1	0.355876	0.144049	1	1
AK019458	Mllt3	myeloid/lymphoid or mixed lineage-leukemia translocation to 3 homolog (Drosophila)	2	0.00476137	1.27676e-14	1	1.1561e-10
AK019458	Mllt3	myeloid/lymphoid or mixed lineage-leukemia translocation to 3 homolog (Drosophila)	3	6.58715e-10	0	5.96466e-06	0
AK019458	Mllt3	myeloid/lymphoid or mixed lineage-leukemia translocation to 3 homolog (Drosophila)	4	4.34003e-10	0	3.9299e-06	0
AK019458	Mllt3	myeloid/lymphoid or mixed lineage-leukemia translocation to 3 homolog (Drosophila)	5	0.0476721	9.97384e-05	1	0.903132
AK019458	Mllt3	myeloid/lymphoid or mixed lineage-leukemia translocation to 3 homolog (Drosophila)	6	8.11906e-13	0	7.35181e-09	0
AK020133	6720457D02Rik	RIKEN cDNA 6720457D02 gene	1	0.1571	0.0400324	1	1
AK020133	6720457D02Rik	RIKEN cDNA 6720457D02 gene	2	0.139157	0.419795	1	1
AK020133	6720457D02Rik	RIKEN cDNA 6720457D02 gene	3	0.331795	0.924587	1	1
AK020133	6720457D02Rik	RIKEN cDNA 6720457D02 gene	4	0.609112	0.242973	1	1
AK020278	9130211I03Rik	RIKEN cDNA 9130211I03 gene	1	0.168229	0.184899	1	1
AK020278	9130211I03Rik	RIKEN cDNA 9130211I03 gene	2	0.146302	0.019473	1	1
AK020278	9130211I03Rik	RIKEN cDNA 9130211I03 gene	3	0.0222586	0.602492	1	1
AW047445	Tm7sf2	transmembrane 7 superfamily member 2	1	0.19027	0.0654814	1	1
AW047445	Tm7sf2	transmembrane 7 superfamily member 2	2	0.0987679	0.444635	1	1
AW047445	Tm7sf2	transmembrane 7 superfamily member 2	3	0.0324434	0.029309	1	1
AY057384	Nmur2	neuromedin U receptor 2	1	0.00647125	0.146563	1	1
AY057384	Nmur2	neuromedin U receptor 2	2	0.874745	0.0335084	1	1
AY057384	Nmur2	neuromedin U receptor 2	3	0.113474	0.701664	1	1
AY057384	Nmur2	neuromedin U receptor 2	4	0.682983	0.126122	1	1
AY061807	Calml4	calmodulin-like 4	1	0.792394	0.0492538	1	1
AY061807	Calml4	calmodulin-like 4	2	0.00665346	0.239977	1	1
AY061807	Calml4	calmodulin-like 4	3	2.44812e-08	0.0322142	0.000221677	1
AY061807	Calml4	calmodulin-like 4	4	9.91429e-14	1.86214e-07	8.97739e-10	0.00168617
AY061807	Calml4	calmodulin-like 4	5	0	1.79443e-07	0	0.00162485
AY072295	Crkrs	Cdc2-related kinase, arginine/serine-rich	1	0.155016	0.911936	1	1
AY072295	Crkrs	Cdc2-related kinase, arginine/serine-rich	2	0.00963669	0.625448	1	1
AY072295	Crkrs	Cdc2-related kinase, arginine/serine-rich	3	0.00287451	0.393555	1	1
AY072295	Crkrs	Cdc2-related kinase, arginine/serine-rich	4	0.132153	0.682021	1	1
AY072295	Crkrs	Cdc2-related kinase, arginine/serine-rich	5	0.0862266	0.769233	1	1
AY072295	Crkrs	Cdc2-related kinase, arginine/serine-rich	6	0.0857428	0.84908	1	1
AY072295	Crkrs	Cdc2-related kinase, arginine/serine-rich	7	0.0068927	0.925089	1	1
AY072295	Crkrs	Cdc2-related kinase, arginine/serine-rich	8	0.0464128	0.851608	1	1
AY072295	Crkrs	Cdc2-related kinase, arginine/serine-rich	9	0.0459072	0.82072	1	1
AY072295	Crkrs	Cdc2-related kinase, arginine/serine-rich	10	0.00671501	0.38191	1	1
AY072295	Crkrs	Cdc2-related kinase, arginine/serine-rich	11	0.002335	0.386136	1	1
AY072295	Crkrs	Cdc2-related kinase, arginine/serine-rich	12	0.0047458	0.589339	1	1
AY072295	Crkrs	Cdc2-related kinase, arginine/serine-rich	13	0.574701	0.841517	1	1
AY072938	Ccrl1	chemokine (C-C motif) receptor-like 1	1	0.498713	0.995197	1	1
AY072938	Ccrl1	chemokine (C-C motif) receptor-like 1	2	0.0805347	0.648839	1	1
AY072938	Ccrl1	chemokine (C-C motif) receptor-like 1	3	0.108796	0.120087	1	1
AY092026	BC054059	cDNA sequence BC054059	1	0.874749	0.911378	1	1
AY092026	BC054059	cDNA sequence BC054059	2	0.000159788	0.428693	1	1
AY092026	BC054059	cDNA sequence BC054059	3	0.844425	0.349569	1	1
BC002111	Sfrs11	splicing factor, arginine/serine-rich 11	1	0.088504	0.0806136	1	1
BC002111	Sfrs11	splicing factor, arginine/serine-rich 11	2	0.49479	0.00219268	1	1
BC002111	Sfrs11	splicing factor, arginine/serine-rich 11	3	0.04502	0.642913	1	1
BC002111	Sfrs11	splicing factor, arginine/serine-rich 11	4	0.0361144	0.202614	1	1
BC002111	Sfrs11	splicing factor, arginine/serine-rich 11	5	0.0224236	0.226724	1	1
BC002111	Sfrs11	splicing factor, arginine/serine-rich 11	6	0.0621115	0.016183	1	1
BC002111	Sfrs11	splicing factor, arginine/serine-rich 11	7	0.021555	0.318688	1	1
BC002111	Sfrs11	splicing factor, arginine/serine-rich 11	8	0.00582794	0.370491	1	1
BC003335	Rfc4	replication factor C (activator 1) 4	1	0.463544	0.14455	1	1
BC003335	Rfc4	replication factor C (activator 1) 4	2	0.000331453	0.154744	1	1
BC003335	Rfc4	replication factor C (activator 1) 4	3	0.82585	0.873011	1	1
BC003335	Rfc4	replication factor C (activator 1) 4	4	0.0231946	0.0113538	1	1
BC003335	Rfc4	replication factor C (activator 1) 4	5	0.14548	0.0300529	1	1
BC003335	Rfc4	replication factor C (activator 1) 4	6	0.00137509	0.0262622	1	1
BC003335	Rfc4	replication factor C (activator 1) 4	7	0.253383	0.033229	1	1
BC003335	Rfc4	replication factor C (activator 1) 4	8	0.586364	0.327104	1	1
BC003335	Rfc4	replication factor C (activator 1) 4	9	0.00142356	0.00119942	1	1
BC003335	Rfc4	replication factor C (activator 1) 4	10	0.00976448	0.00929767	1	1
BC003335	Rfc4	replication factor C (activator 1) 4	11	0.00199372	0.0067122	1	1
BC003861	Hmbs	hydroxymethylbilane synthase	1	0.0032921	0.000188801	1	1
BC003861	Hmbs	hydroxymethylbilane synthase	2	0.00282314	0.000111718	1	1
BC003861	Hmbs	hydroxymethylbilane synthase	3	0.0139201	2.21707e-05	1	0.200756
BC003861	Hmbs	hydroxymethylbilane synthase	4	0.0500159	0.000121498	1	1
BC003861	Hmbs	hydroxymethylbilane synthase	5	0.230315	0.00111663	1	1
BC003861	Hmbs	hydroxymethylbilane synthase	6	0.544033	0.000743259	1	1
BC003861	Hmbs	hydroxymethylbilane synthase	7	0.350945	0.000108017	1	0.978094
BC003861	Hmbs	hydroxymethylbilane synthase	8	0.0379058	0.000180378	1	1
BC003861	Hmbs	hydroxymethylbilane synthase	9	0.163972	0.00629351	1	1
BC003861	Hmbs	hydroxymethylbilane synthase	10	0.954811	0.00268795	1	1
BC003861	Hmbs	hydroxymethylbilane synthase	11	0.322148	0.000305543	1	1
BC003861	Hmbs	hydroxymethylbilane synthase	12	0.392406	0.00153118	1	1
BC003861	Hmbs	hydroxymethylbilane synthase	13	0.0406671	0.00147349	1	1
BC003898	Ndufs2	NADH dehydrogenase (ubiquinone) Fe-S protein 2	2	1.58787e-09	0.268458	1.43781e-05	1
BC003898	Ndufs2	NADH dehydrogenase (ubiquinone) Fe-S protein 2	4	5.00591e-07	0.441861	0.00453285	1
BC003898	Ndufs2	NADH dehydrogenase (ubiquinone) Fe-S protein 2	5	1.14353e-13	0.372445	1.03547e-09	1
BC003898	Ndufs2	NADH dehydrogenase (ubiquinone) Fe-S protein 2	6	1.11022e-16	0.145265	1.00531e-12	1
BC003898	Ndufs2	NADH dehydrogenase (ubiquinone) Fe-S protein 2	7	3.9475e-10	0.283228	3.57446e-06	1
BC003898	Ndufs2	NADH dehydrogenase (ubiquinone) Fe-S protein 2	9	7.06324e-13	0.778894	6.39576e-09	1
BC003898	Ndufs2	NADH dehydrogenase (ubiquinone) Fe-S protein 2	10	1.42109e-14	0.21004	1.28679e-10	1
BC003898	Ndufs2	NADH dehydrogenase (ubiquinone) Fe-S protein 2	11	0	0.359871	0	1
BC003898	Ndufs2	NADH dehydrogenase (ubiquinone) Fe-S protein 2	12	1.11022e-16	0.777157	1.00531e-12	1
BC003898	Ndufs2	NADH dehydrogenase (ubiquinone) Fe-S protein 2	13	1.11244e-13	0.75315	1.00732e-09	1
BC003955	Nutf2	nuclear transport factor 2	1	1.75198e-08	0.00118591	0.000158642	1
BC003955	Nutf2	nuclear transport factor 2	2	0.0707667	0.144445	1	1
BC003955	Nutf2	nuclear transport factor 2	3	0.00695218	0.527097	1	1
BC003955	Nutf2	nuclear transport factor 2	4	0.0813408	0.902199	1	1
BC003955	Nutf2	nuclear transport factor 2	5	0.849966	0.761045	1	1
BC003993	BC003993	cDNA sequence BC003993	1	0.0113196	0.515319	1	1
BC003993	BC003993	cDNA sequence BC003993	2	0.365478	0.859904	1	1
BC003993	BC003993	cDNA sequence BC003993	3	0.0740541	0.000248041	1	1
BC003993	BC003993	cDNA sequence BC003993	4	1.15692e-07	0.117692	0.00104759	1
BC003993	BC003993	cDNA sequence BC003993	5	0.145806	0.194806	1	1
BC003993	BC003993	cDNA sequence BC003993	6	0.278272	0.87506	1	1
BC003993	BC003993	cDNA sequence BC003993	7	0.0905627	0.349675	1	1
BC003993	BC003993	cDNA sequence BC003993	8	0.600667	0.556361	1	1
BC003993	BC003993	cDNA sequence BC003993	9	0.441499	0.211452	1	1
BC003993	BC003993	cDNA sequence BC003993	10	0.0102526	0.465277	1	1
BC003993	BC003993	cDNA sequence BC003993	12	0.301655	0.859411	1	1
BC003993	BC003993	cDNA sequence BC003993	13	0.0414412	0.943204	1	1
BC003993	BC003993	cDNA sequence BC003993	14	0.28097	0.868748	1	1
BC003993	BC003993	cDNA sequence BC003993	15	0.442891	0.806144	1	1
BC003993	BC003993	cDNA sequence BC003993	16	0.914153	0.882494	1	1
BC003993	BC003993	cDNA sequence BC003993	17	0.227542	0.892334	1	1
BC003993	BC003993	cDNA sequence BC003993	18	0.471709	0.262616	1	1
BC003993	BC003993	cDNA sequence BC003993	19	0.580408	0.298417	1	1
BC004081	Arfgap3	ADP-ribosylation factor GTPase activating protein 3	1	0.155592	0.0207482	1	1
BC004081	Arfgap3	ADP-ribosylation factor GTPase activating protein 3	2	0.030112	0.00303293	1	1
BC004081	Arfgap3	ADP-ribosylation factor GTPase activating protein 3	3	0.0297902	0.00807186	1	1
BC004081	Arfgap3	ADP-ribosylation factor GTPase activating protein 3	4	0.00521971	3.64597e-06	1	0.0330143
BC004081	Arfgap3	ADP-ribosylation factor GTPase activating protein 3	5	2.00484e-07	0.188163	0.00181539	1
BC004081	Arfgap3	ADP-ribosylation factor GTPase activating protein 3	6	3.83201e-10	0.000147618	3.46989e-06	1
BC004081	Arfgap3	ADP-ribosylation factor GTPase activating protein 3	7	2.1253e-11	0.0136096	1.92446e-07	1
BC004081	Arfgap3	ADP-ribosylation factor GTPase activating protein 3	8	0.000321222	0.5395	1	1
BC004081	Arfgap3	ADP-ribosylation factor GTPase activating protein 3	9	2.58578e-07	0	0.00234142	0
BC004081	Arfgap3	ADP-ribosylation factor GTPase activating protein 3	10	1.90008e-10	4.33098e-06	1.72052e-06	0.039217
BC004081	Arfgap3	ADP-ribosylation factor GTPase activating protein 3	11	1.12879e-08	1.88049e-05	0.000102212	0.170278
BC004081	Arfgap3	ADP-ribosylation factor GTPase activating protein 3	12	6.00841e-06	4.54111e-05	0.0544061	0.411197
BC004081	Arfgap3	ADP-ribosylation factor GTPase activating protein 3	13	2.31323e-08	4.29116e-07	0.000209463	0.00388565
BC004648	Pcf11	cleavage and polyadenylation factor subunit homolog (S. cerevisiae)	1	0.0819128	0.110187	1	1
BC004648	Pcf11	cleavage and polyadenylation factor subunit homolog (S. cerevisiae)	2	7.93558e-05	0.292104	0.718567	1
BC004648	Pcf11	cleavage and polyadenylation factor subunit homolog (S. cerevisiae)	3	0.00990746	0.135044	1	1
BC004648	Pcf11	cleavage and polyadenylation factor subunit homolog (S. cerevisiae)	5	0.00433228	0.368877	1	1
BC004648	Pcf11	cleavage and polyadenylation factor subunit homolog (S. cerevisiae)	6	0.000255724	0.391041	1	1
BC004648	Pcf11	cleavage and polyadenylation factor subunit homolog (S. cerevisiae)	7	0	0.0214238	0	1
BC004648	Pcf11	cleavage and polyadenylation factor subunit homolog (S. cerevisiae)	8	4.24316e-07	0.223405	0.00384218	1
BC004648	Pcf11	cleavage and polyadenylation factor subunit homolog (S. cerevisiae)	9	0.624851	0.674063	1	1
BC004672	Lsr	lipolysis stimulated lipoprotein receptor	1	0.000584828	7.10908e-07	1	0.00643727
BC004672	Lsr	lipolysis stimulated lipoprotein receptor	2	5.82482e-05	3.24676e-10	0.527438	2.93994e-06
BC004672	Lsr	lipolysis stimulated lipoprotein receptor	3	0.000248442	4.28249e-10	1	3.87779e-06
BC004672	Lsr	lipolysis stimulated lipoprotein receptor	4	1.37465e-05	4.0326e-09	0.124474	3.65152e-05
BC004672	Lsr	lipolysis stimulated lipoprotein receptor	5	0.000836646	5.77852e-08	1	0.000523245
BC004672	Lsr	lipolysis stimulated lipoprotein receptor	6	0.00105323	1.38117e-07	1	0.00125065
BC004672	Lsr	lipolysis stimulated lipoprotein receptor	7	3.37308e-12	0.00176388	3.05432e-08	1
BC004672	Lsr	lipolysis stimulated lipoprotein receptor	8	0.104329	6.40043e-06	1	0.0579559
BC004672	Lsr	lipolysis stimulated lipoprotein receptor	9	0.147813	5.49115e-08	1	0.000497224
BC004672	Lsr	lipolysis stimulated lipoprotein receptor	10	0.668658	1.84581e-06	1	0.0167138
BC004674	Rbm10	RNA binding motif protein 10	1	0.0377003	0.0132154	1	1
BC004674	Rbm10	RNA binding motif protein 10	2	3.94143e-05	0.302347	0.356897	1
BC004674	Rbm10	RNA binding motif protein 10	3	0.203609	1.29906e-06	1	0.011763
BC004674	Rbm10	RNA binding motif protein 10	4	0.0224518	0.381883	1	1
BC004674	Rbm10	RNA binding motif protein 10	5	0.527968	0.322247	1	1
BC004674	Rbm10	RNA binding motif protein 10	6	0.805483	0.0610956	1	1
BC004674	Rbm10	RNA binding motif protein 10	7	0.531492	0.269407	1	1
BC004674	Rbm10	RNA binding motif protein 10	8	0.997022	0.11347	1	1
BC004674	Rbm10	RNA binding motif protein 10	9	0.0413932	0.0455601	1	1
BC004674	Rbm10	RNA binding motif protein 10	10	0.15953	0.0132698	1	1
BC004674	Rbm10	RNA binding motif protein 10	11	0.0492397	0.0282169	1	1
BC004674	Rbm10	RNA binding motif protein 10	12	0.0644945	0.992282	1	1
BC004674	Rbm10	RNA binding motif protein 10	13	0.33965	0.800772	1	1
BC004674	Rbm10	RNA binding motif protein 10	14	0.169197	0.0474946	1	1
BC004674	Rbm10	RNA binding motif protein 10	15	0.223553	0.000819216	1	1
BC004674	Rbm10	RNA binding motif protein 10	16	0.553451	0.731075	1	1
BC004674	Rbm10	RNA binding motif protein 10	17	0.689555	0.0917593	1	1
BC004674	Rbm10	RNA binding motif protein 10	18	0.963722	0.332617	1	1
BC004674	Rbm10	RNA binding motif protein 10	19	7.84262e-13	1.28006e-07	7.10149e-09	0.00115909
BC004674	Rbm10	RNA binding motif protein 10	20	0.00327096	0.0613183	1	1
BC004674	Rbm10	RNA binding motif protein 10	21	0.0430481	0.25103	1	1
BC004674	Rbm10	RNA binding motif protein 10	22	0.0493027	0.0936348	1	1
BC004674	Rbm10	RNA binding motif protein 10	23	0.267214	0.0190809	1	1
BC004749	Hagh	hydroxyacyl glutathione hydrolase	1	2.33929e-05	0.000848238	0.211822	1
BC004749	Hagh	hydroxyacyl glutathione hydrolase	2	2.38228e-08	4.47097e-07	0.000215715	0.00404846
BC004749	Hagh	hydroxyacyl glutathione hydrolase	3	6.70923e-05	3.78515e-06	0.607521	0.0342746
BC004749	Hagh	hydroxyacyl glutathione hydrolase	4	1.52323e-13	0.000851601	1.37928e-09	1
BC004749	Hagh	hydroxyacyl glutathione hydrolase	5	3.81994e-12	0.000562889	3.45896e-08	1
BC004749	Hagh	hydroxyacyl glutathione hydrolase	6	1.38945e-05	0.00838317	0.125815	1
BC004749	Hagh	hydroxyacyl glutathione hydrolase	7	0.00909437	0.0035399	1	1
BC004749	Hagh	hydroxyacyl glutathione hydrolase	8	0.0071332	0.00143192	1	1
BC004749	Hagh	hydroxyacyl glutathione hydrolase	9	0.0024482	0.0354729	1	1
BC004761	AI428936	expressed sequence AI428936	1	3.49953e-12	0.335247	3.16883e-08	1
BC004761	AI428936	expressed sequence AI428936	2	3.69366e-10	0.0012766	3.34461e-06	1
BC004761	AI428936	expressed sequence AI428936	3	0.383798	0.0193124	1	1
BC004761	AI428936	expressed sequence AI428936	4	0.0335213	0.234667	1	1
BC004761	AI428936	expressed sequence AI428936	5	0.00460838	0.145831	1	1
BC004761	AI428936	expressed sequence AI428936	6	0.031653	0.191823	1	1
BC004761	AI428936	expressed sequence AI428936	7	1.16897e-08	0.194057	0.000105851	1
BC004761	AI428936	expressed sequence AI428936	8	0.316115	0.142047	1	1
BC004841	Tmem50b	transmembrane protein 50B	1	0.869084	0.037848	1	1
BC004841	Tmem50b	transmembrane protein 50B	2	0.203561	0.00741224	1	1
BC004841	Tmem50b	transmembrane protein 50B	3	0.00790441	0.0221267	1	1
BC004841	Tmem50b	transmembrane protein 50B	4	0.79866	0.0760187	1	1
BC004841	Tmem50b	transmembrane protein 50B	5	0.398704	0.557144	1	1
BC004841	Tmem50b	transmembrane protein 50B	6	0.21695	0.63406	1	1
BC004841	Tmem50b	transmembrane protein 50B	7	0.000276494	0.381611	1	1
BC004847	Scpep1	serine carboxypeptidase 1	1	3.44169e-14	0.000311936	3.11645e-10	1
BC004847	Scpep1	serine carboxypeptidase 1	2	1.30613e-06	5.05756e-09	0.011827	4.57962e-05
BC004847	Scpep1	serine carboxypeptidase 1	3	2.5859e-05	6.67642e-08	0.234153	0.00060455
BC004847	Scpep1	serine carboxypeptidase 1	4	1.21742e-08	0.000216479	0.000110238	1
BC004847	Scpep1	serine carboxypeptidase 1	5	1.28738e-08	0.000124713	0.000116573	1
BC004847	Scpep1	serine carboxypeptidase 1	6	1.19318e-07	1.30644e-05	0.00108043	0.118298
BC004847	Scpep1	serine carboxypeptidase 1	7	3.89053e-07	1.64111e-05	0.00352287	0.148602
BC004847	Scpep1	serine carboxypeptidase 1	8	1.95732e-12	7.27162e-07	1.77236e-08	0.00658445
BC004847	Scpep1	serine carboxypeptidase 1	9	0	3.51929e-08	0	0.000318671
BC004847	Scpep1	serine carboxypeptidase 1	10	0	2.96148e-07	0	0.00268162
BC004847	Scpep1	serine carboxypeptidase 1	11	0	6.25027e-06	0	0.0565962
BC004847	Scpep1	serine carboxypeptidase 1	12	0	1.45954e-06	0	0.0132162
BC004847	Scpep1	serine carboxypeptidase 1	13	0.00161082	1.22468e-06	1	0.0110895
BC005559	Rnf181	ring finger protein 181	1	0.20409	4.59426e-07	1	0.0041601
BC005559	Rnf181	ring finger protein 181	2	0.248322	2.57988e-08	1	0.000233608
BC005559	Rnf181	ring finger protein 181	3	0.271669	1.22078e-08	1	0.000110541
BC005559	Rnf181	ring finger protein 181	4	2.49745e-09	0.00102112	2.26144e-05	1
BC005559	Rnf181	ring finger protein 181	5	0.216366	0.00010384	1	0.940267
BC005629	Nme1	expressed in non-metastatic cells 1, protein	1	3.30797e-05	2.26594e-10	0.299537	2.05181e-06
BC005629	Nme1	expressed in non-metastatic cells 1, protein	2	4.62963e-14	2.10722e-09	4.19213e-10	1.90809e-05
BC005629	Nme1	expressed in non-metastatic cells 1, protein	3	0.855076	1.74393e-06	1	0.0157913
BC005629	Nme1	expressed in non-metastatic cells 1, protein	4	0.142792	0.000337251	1	1
BC005667	Aprt	adenine phosphoribosyl transferase	1	3.94002e-05	0.0222927	0.356769	1
BC005667	Aprt	adenine phosphoribosyl transferase	2	0.00412387	0.0476223	1	1
BC005667	Aprt	adenine phosphoribosyl transferase	3	0.00762678	0.425365	1	1
BC005667	Aprt	adenine phosphoribosyl transferase	4	0.00139009	0.248319	1	1
BC005667	Aprt	adenine phosphoribosyl transferase	5	2.9773e-07	0.796733	0.00269595	1
BC006026	Igj	immunoglobulin joining chain	1	0.576813	0.480523	1	1
BC006026	Igj	immunoglobulin joining chain	2	0.00761335	0.755916	1	1
BC006026	Igj	immunoglobulin joining chain	3	0.00031594	0.515159	1	1
BC006026	Igj	immunoglobulin joining chain	4	0.000713726	0.0995228	1	1
BC006048	Fh1	fumarate hydratase 1	1	0.0892224	1.84349e-05	1	0.166928
BC006048	Fh1	fumarate hydratase 1	2	0.00121475	7.56805e-08	1	0.000685287
BC006048	Fh1	fumarate hydratase 1	3	3.86229e-06	3.58931e-08	0.034973	0.000325012
BC006048	Fh1	fumarate hydratase 1	4	7.23045e-09	2.32958e-08	6.54717e-05	0.000210943
BC006048	Fh1	fumarate hydratase 1	5	1.16573e-14	1.3672e-07	1.05557e-10	0.001238
BC006048	Fh1	fumarate hydratase 1	7	0.00874847	7.65519e-08	1	0.000693177
BC006048	Fh1	fumarate hydratase 1	8	0.012682	5.09513e-08	1	0.000461364
BC006048	Fh1	fumarate hydratase 1	9	0.00150344	1.94049e-07	1	0.00175711
BC006048	Fh1	fumarate hydratase 1	10	0.398362	4.38996e-05	1	0.397511
BC006582	Ptpn23	protein tyrosine phosphatase, non-receptor type 23	1	0.0594353	0.050075	1	1
BC006582	Ptpn23	protein tyrosine phosphatase, non-receptor type 23	2	0.139002	0.457393	1	1
BC006582	Ptpn23	protein tyrosine phosphatase, non-receptor type 23	3	0.220817	0.0367036	1	1
BC006582	Ptpn23	protein tyrosine phosphatase, non-receptor type 23	4	0.543416	0.0437648	1	1
BC006582	Ptpn23	protein tyrosine phosphatase, non-receptor type 23	5	0.943131	0.836252	1	1
BC006582	Ptpn23	protein tyrosine phosphatase, non-receptor type 23	6	0.0523233	0.0951827	1	1
BC006632	Itgb4	integrin beta 4	1	0.774891	0.1706	1	1
BC006632	Itgb4	integrin beta 4	2	0.187556	0.0279567	1	1
BC006632	Itgb4	integrin beta 4	3	0.164687	0.744315	1	1
BC006632	Itgb4	integrin beta 4	4	2.08007e-05	0.00140794	0.18835	1
BC006632	Itgb4	integrin beta 4	5	0.383018	0.217981	1	1
BC006632	Itgb4	integrin beta 4	6	0.83569	0.0485995	1	1
BC006632	Itgb4	integrin beta 4	7	0.0500647	0.323481	1	1
BC006632	Itgb4	integrin beta 4	8	0.485724	0.553779	1	1
BC006632	Itgb4	integrin beta 4	9	0.00548273	0.382074	1	1
BC006632	Itgb4	integrin beta 4	10	0.00286441	0.107806	1	1
BC006632	Itgb4	integrin beta 4	11	0.484903	0.0120108	1	1
BC006632	Itgb4	integrin beta 4	12	0.689398	0.380344	1	1
BC006632	Itgb4	integrin beta 4	13	0.639656	0.00187435	1	1
BC006632	Itgb4	integrin beta 4	14	0.0626181	0.832193	1	1
BC006632	Itgb4	integrin beta 4	15	5.07883e-12	0.00020375	4.59888e-08	1
BC006632	Itgb4	integrin beta 4	16	0.148868	0.133504	1	1
BC006632	Itgb4	integrin beta 4	17	0.567401	0.0884616	1	1
BC006632	Itgb4	integrin beta 4	18	0.000202549	0.706392	1	1
BC006632	Itgb4	integrin beta 4	19	0.0286596	0.640091	1	1
BC006702	Dlst	dihydrolipoamide S-succinyltransferase (E2 component of 2-oxo-glutarate complex)	1	0.579203	0.000542842	1	1
BC006702	Dlst	dihydrolipoamide S-succinyltransferase (E2 component of 2-oxo-glutarate complex)	2	0.160723	0.0205655	1	1
BC006702	Dlst	dihydrolipoamide S-succinyltransferase (E2 component of 2-oxo-glutarate complex)	3	6.88393e-07	0.957726	0.0062334	1
BC006702	Dlst	dihydrolipoamide S-succinyltransferase (E2 component of 2-oxo-glutarate complex)	4	0.300512	0.0275353	1	1
BC006702	Dlst	dihydrolipoamide S-succinyltransferase (E2 component of 2-oxo-glutarate complex)	5	0.135418	0.0465567	1	1
BC006702	Dlst	dihydrolipoamide S-succinyltransferase (E2 component of 2-oxo-glutarate complex)	6	0.0382428	0.043741	1	1
BC006702	Dlst	dihydrolipoamide S-succinyltransferase (E2 component of 2-oxo-glutarate complex)	7	0.104694	0.0364155	1	1
BC006702	Dlst	dihydrolipoamide S-succinyltransferase (E2 component of 2-oxo-glutarate complex)	8	0.0543	0.000456732	1	1
BC006702	Dlst	dihydrolipoamide S-succinyltransferase (E2 component of 2-oxo-glutarate complex)	9	0.35031	0.00316533	1	1
BC006702	Dlst	dihydrolipoamide S-succinyltransferase (E2 component of 2-oxo-glutarate complex)	10	0.0177723	0.00250859	1	1
BC006702	Dlst	dihydrolipoamide S-succinyltransferase (E2 component of 2-oxo-glutarate complex)	11	0.0015576	0.0200855	1	1
BC006702	Dlst	dihydrolipoamide S-succinyltransferase (E2 component of 2-oxo-glutarate complex)	12	0.00913671	0.0103406	1	1
BC006702	Dlst	dihydrolipoamide S-succinyltransferase (E2 component of 2-oxo-glutarate complex)	13	0.000757827	0.0236625	1	1
BC006702	Dlst	dihydrolipoamide S-succinyltransferase (E2 component of 2-oxo-glutarate complex)	14	0.00611819	0.00818416	1	1
BC006702	Dlst	dihydrolipoamide S-succinyltransferase (E2 component of 2-oxo-glutarate complex)	15	2.92522e-05	0.000317284	0.264879	1
BC006733	Wwc1	WW, C2 and coiled-coil domain containing 1	1	0.0624893	0.326727	1	1
BC006733	Wwc1	WW, C2 and coiled-coil domain containing 1	2	0.156982	0.357244	1	1
BC006733	Wwc1	WW, C2 and coiled-coil domain containing 1	3	0.0838266	0.281047	1	1
BC006733	Wwc1	WW, C2 and coiled-coil domain containing 1	4	0.0982884	0.384487	1	1
BC006733	Wwc1	WW, C2 and coiled-coil domain containing 1	5	0.0508208	0.389778	1	1
BC006733	Wwc1	WW, C2 and coiled-coil domain containing 1	6	0.247308	0.312487	1	1
BC006733	Wwc1	WW, C2 and coiled-coil domain containing 1	7	0.113609	0.211561	1	1
BC006733	Wwc1	WW, C2 and coiled-coil domain containing 1	8	0.00417785	0.0390922	1	1
BC006733	Wwc1	WW, C2 and coiled-coil domain containing 1	9	0.0257735	0.376408	1	1
BC006733	Wwc1	WW, C2 and coiled-coil domain containing 1	10	0.2993	0.018591	1	1
BC006733	Wwc1	WW, C2 and coiled-coil domain containing 1	11	0.171754	0.0756063	1	1
BC006733	Wwc1	WW, C2 and coiled-coil domain containing 1	12	0.122902	0.0898387	1	1
BC006733	Wwc1	WW, C2 and coiled-coil domain containing 1	13	0.0116947	0.609095	1	1
BC006733	Wwc1	WW, C2 and coiled-coil domain containing 1	14	0.223549	0.931485	1	1
BC006733	Wwc1	WW, C2 and coiled-coil domain containing 1	16	0.0123747	7.25468e-06	1	0.0656911
BC006733	Wwc1	WW, C2 and coiled-coil domain containing 1	17	0.400004	0.0120206	1	1
BC006733	Wwc1	WW, C2 and coiled-coil domain containing 1	18	0.544899	0.406146	1	1
BC006733	Wwc1	WW, C2 and coiled-coil domain containing 1	19	0.986634	0.863954	1	1
BC006733	Wwc1	WW, C2 and coiled-coil domain containing 1	20	0.219854	0.710845	1	1
BC006737	Casp8	caspase 8	1	0.896329	0.0131918	1	1
BC006737	Casp8	caspase 8	2	0.449309	0.000111091	1	1
BC006737	Casp8	caspase 8	3	0.318488	3.72025e-05	1	0.336869
BC006737	Casp8	caspase 8	4	0.406585	5.75977e-05	1	0.521547
BC006737	Casp8	caspase 8	5	0.63309	2.42802e-05	1	0.219857
BC006737	Casp8	caspase 8	6	0.500863	4.40009e-05	1	0.398428
BC006737	Casp8	caspase 8	7	0.183619	0.000100985	1	0.914416
BC006737	Casp8	caspase 8	8	0.02047	2.7532e-05	1	0.249302
BC006737	Casp8	caspase 8	9	0.185403	0.00825336	1	1
BC008126	Pdk3	pyruvate dehydrogenase kinase, isoenzyme 3	1	0.216238	0.504092	1	1
BC008126	Pdk3	pyruvate dehydrogenase kinase, isoenzyme 3	2	0.256326	0.00329261	1	1
BC008126	Pdk3	pyruvate dehydrogenase kinase, isoenzyme 3	3	0.00704177	0.104526	1	1
BC008126	Pdk3	pyruvate dehydrogenase kinase, isoenzyme 3	4	5.99544e-05	0.0654332	0.542887	1
BC008126	Pdk3	pyruvate dehydrogenase kinase, isoenzyme 3	5	0.0173169	0.901571	1	1
BC008126	Pdk3	pyruvate dehydrogenase kinase, isoenzyme 3	6	0.0917895	0.538329	1	1
BC008126	Pdk3	pyruvate dehydrogenase kinase, isoenzyme 3	7	0.0881075	0.0934642	1	1
BC008126	Pdk3	pyruvate dehydrogenase kinase, isoenzyme 3	8	0.146479	0.000315114	1	1
BC008126	Pdk3	pyruvate dehydrogenase kinase, isoenzyme 3	9	0.135666	0.161718	1	1
BC008126	Pdk3	pyruvate dehydrogenase kinase, isoenzyme 3	10	0.00746217	0.00244547	1	1
BC008126	Pdk3	pyruvate dehydrogenase kinase, isoenzyme 3	11	0.041071	0.000141542	1	1
BC008126	Pdk3	pyruvate dehydrogenase kinase, isoenzyme 3	12	1.53413e-07	5.35648e-10	0.00138916	4.85029e-06
BC008549	P4hb	prolyl 4-hydroxylase, beta polypeptide	1	5.42195e-08	0.634596	0.000490958	1
BC008549	P4hb	prolyl 4-hydroxylase, beta polypeptide	2	0.000359538	0.687712	1	1
BC008549	P4hb	prolyl 4-hydroxylase, beta polypeptide	3	0.012967	0.846672	1	1
BC008549	P4hb	prolyl 4-hydroxylase, beta polypeptide	4	1.85413e-05	0.595543	0.167891	1
BC008549	P4hb	prolyl 4-hydroxylase, beta polypeptide	5	0.00182853	0.423771	1	1
BC008549	P4hb	prolyl 4-hydroxylase, beta polypeptide	6	1.86774e-07	0.0801474	0.00169123	1
BC008549	P4hb	prolyl 4-hydroxylase, beta polypeptide	7	2.68951e-05	0.233243	0.243535	1
BC008549	P4hb	prolyl 4-hydroxylase, beta polypeptide	8	0.000325094	0.156848	1	1
BC008549	P4hb	prolyl 4-hydroxylase, beta polypeptide	9	0.00136897	0.055982	1	1
BC008549	P4hb	prolyl 4-hydroxylase, beta polypeptide	10	0.000434006	0.333774	1	1
BC008549	P4hb	prolyl 4-hydroxylase, beta polypeptide	11	0.00600127	0.781833	1	1
BC008989	Nr1d1	nuclear receptor subfamily 1, group D, member 1	1	3.40743e-05	0.00409485	0.308543	1
BC008989	Nr1d1	nuclear receptor subfamily 1, group D, member 1	2	0.00131033	0.0091247	1	1
BC008989	Nr1d1	nuclear receptor subfamily 1, group D, member 1	3	0.0201002	0.181996	1	1
BC008989	Nr1d1	nuclear receptor subfamily 1, group D, member 1	4	0.0870611	0.0318932	1	1
BC008989	Nr1d1	nuclear receptor subfamily 1, group D, member 1	5	0.122526	0.0580841	1	1
BC008989	Nr1d1	nuclear receptor subfamily 1, group D, member 1	6	0.000242109	0.0704959	1	1
BC008989	Nr1d1	nuclear receptor subfamily 1, group D, member 1	7	0.0161521	0.0248685	1	1
BC008989	Nr1d1	nuclear receptor subfamily 1, group D, member 1	8	0.0137225	0.0359824	1	1
BC009091	Sf1	splicing factor 1	1	0.00370353	0.0107544	1	1
BC009091	Sf1	splicing factor 1	2	0.0195282	0.442638	1	1
BC009091	Sf1	splicing factor 1	3	0.0345094	0.400867	1	1
BC009091	Sf1	splicing factor 1	4	0.416884	0.427501	1	1
BC009091	Sf1	splicing factor 1	5	0.40944	0.106834	1	1
BC009091	Sf1	splicing factor 1	6	0.861486	0.808288	1	1
BC009091	Sf1	splicing factor 1	7	0.0823603	0.816927	1	1
BC009091	Sf1	splicing factor 1	8	0.301818	0.867475	1	1
BC009091	Sf1	splicing factor 1	9	0.0136076	0.801587	1	1
BC009091	Sf1	splicing factor 1	10	0.0022609	0.279731	1	1
BC009091	Sf1	splicing factor 1	11	0.0297773	0.11922	1	1
BC009091	Sf1	splicing factor 1	13	0.0143114	0.0101401	1	1
BC009151	Pdia5	protein disulfide isomerase associated 5	1	0.283309	0.903913	1	1
BC009151	Pdia5	protein disulfide isomerase associated 5	2	0.946155	0.897095	1	1
BC009151	Pdia5	protein disulfide isomerase associated 5	3	0.0432432	0.180988	1	1
BC009151	Pdia5	protein disulfide isomerase associated 5	4	4.96107e-05	0.376826	0.449225	1
BC009151	Pdia5	protein disulfide isomerase associated 5	5	1.62155e-05	0.438505	0.146832	1
BC009151	Pdia5	protein disulfide isomerase associated 5	6	7.55115e-06	0.485226	0.0683757	1
BC009151	Pdia5	protein disulfide isomerase associated 5	7	4.05359e-06	0.890251	0.0367053	1
BC009151	Pdia5	protein disulfide isomerase associated 5	8	1.20276e-05	0.795261	0.10891	1
BC009151	Pdia5	protein disulfide isomerase associated 5	9	2.42927e-06	0.510752	0.021997	1
BC009151	Pdia5	protein disulfide isomerase associated 5	10	3.28104e-06	0.355247	0.0297098	1
BC009151	Pdia5	protein disulfide isomerase associated 5	11	0.000210045	0.269906	1	1
BC009151	Pdia5	protein disulfide isomerase associated 5	12	4.9022e-05	0.831992	0.443894	1
BC009151	Pdia5	protein disulfide isomerase associated 5	13	4.94747e-06	0.57233	0.0447994	1
BC009151	Pdia5	protein disulfide isomerase associated 5	14	1.06113e-05	0.698914	0.0960849	1
BC009151	Pdia5	protein disulfide isomerase associated 5	15	1.08227e-05	0.550308	0.0979998	1
BC009151	Pdia5	protein disulfide isomerase associated 5	16	0.010006	0.3377	1	1
BC009151	Pdia5	protein disulfide isomerase associated 5	17	0.00612761	0.0278128	1	1
BC010581	Stmn1	stathmin 1	1	0.66419	0.664127	1	1
BC010581	Stmn1	stathmin 1	2	0.34012	0.136464	1	1
BC010581	Stmn1	stathmin 1	3	0.433091	0.00146676	1	1
BC010581	Stmn1	stathmin 1	4	0.0496678	0.00182442	1	1
BC010581	Stmn1	stathmin 1	5	1.48171e-05	0.61568	0.134169	1
BC011072	Tmem38b	transmembrane protein 38B	1	8.44029e-07	3.97127e-05	0.00764269	0.359599
BC011072	Tmem38b	transmembrane protein 38B	2	0.00484264	0.0244059	1	1
BC011072	Tmem38b	transmembrane protein 38B	3	0.0411442	0.271037	1	1
BC011072	Tmem38b	transmembrane protein 38B	4	0.0191117	0.177292	1	1
BC011072	Tmem38b	transmembrane protein 38B	5	0.00403576	0.268557	1	1
BC011072	Tmem38b	transmembrane protein 38B	6	0	0.0320762	0	1
BC011111	Ssr3	signal sequence receptor, gamma	1	0.449006	7.06704e-06	1	0.0639921
BC011111	Ssr3	signal sequence receptor, gamma	2	0.00426948	3.87948e-07	1	0.00351287
BC011111	Ssr3	signal sequence receptor, gamma	3	0.896013	8.47794e-06	1	0.0767677
BC011111	Ssr3	signal sequence receptor, gamma	4	0.724828	5.89956e-05	1	0.534205
BC011111	Ssr3	signal sequence receptor, gamma	5	0.00396235	0.00769068	1	1
BC011246	Hpx	hemopexin	1	0.781669	0.0317812	1	1
BC011246	Hpx	hemopexin	2	0.344583	0.023235	1	1
BC011246	Hpx	hemopexin	3	0.108566	0.0179415	1	1
BC011246	Hpx	hemopexin	4	0.125133	0.00230769	1	1
BC011246	Hpx	hemopexin	5	0.248978	0.0308651	1	1
BC011246	Hpx	hemopexin	6	0.104952	0.00359327	1	1
BC011246	Hpx	hemopexin	7	0.312464	0.00418047	1	1
BC011246	Hpx	hemopexin	8	0.738072	0.541111	1	1
BC011246	Hpx	hemopexin	9	0.451709	0.506393	1	1
BC011246	Hpx	hemopexin	10	0.243192	0.752524	1	1
BC011474	Lck	lymphocyte protein tyrosine kinase	2	0.0227085	0.00499899	1	1
BC011474	Lck	lymphocyte protein tyrosine kinase	3	0.0726339	0.000961682	1	1
BC011474	Lck	lymphocyte protein tyrosine kinase	4	0.132953	0.599886	1	1
BC011474	Lck	lymphocyte protein tyrosine kinase	5	0.0404008	0.83893	1	1
BC011474	Lck	lymphocyte protein tyrosine kinase	6	0.0529702	0.0636361	1	1
BC011474	Lck	lymphocyte protein tyrosine kinase	7	0.0611798	0.110511	1	1
BC011474	Lck	lymphocyte protein tyrosine kinase	8	0.147476	0.0286019	1	1
BC011474	Lck	lymphocyte protein tyrosine kinase	9	0.123488	0.743627	1	1
BC011474	Lck	lymphocyte protein tyrosine kinase	10	0.116211	0.0502247	1	1
BC011474	Lck	lymphocyte protein tyrosine kinase	11	0.343015	0.611224	1	1
BC011474	Lck	lymphocyte protein tyrosine kinase	12	0.00713643	0.0324094	1	1
BC011474	Lck	lymphocyte protein tyrosine kinase	13	0.129637	0.2056	1	1
BC012496	Acat2	acetyl-Coenzyme A acetyltransferase 2	1	0.0015393	0.827527	1	1
BC012496	Acat2	acetyl-Coenzyme A acetyltransferase 2	2	2.98208e-09	0.273355	2.70027e-05	1
BC012496	Acat2	acetyl-Coenzyme A acetyltransferase 2	3	1.3552e-07	0.557462	0.00122713	1
BC012496	Acat2	acetyl-Coenzyme A acetyltransferase 2	4	8.95583e-09	0.402286	8.10951e-05	1
BC012496	Acat2	acetyl-Coenzyme A acetyltransferase 2	5	1.51019e-06	0.276253	0.0136747	1
BC012496	Acat2	acetyl-Coenzyme A acetyltransferase 2	6	2.88169e-06	0.20706	0.0260937	1
BC012496	Acat2	acetyl-Coenzyme A acetyltransferase 2	7	4.7699e-09	0.0932583	4.31915e-05	1
BC012496	Acat2	acetyl-Coenzyme A acetyltransferase 2	8	8.57072e-10	0.101633	7.76079e-06	1
BC012496	Acat2	acetyl-Coenzyme A acetyltransferase 2	9	1.95731e-08	0.104305	0.000177234	1
BC012522	Etfdh	electron transferring flavoprotein, dehydrogenase	1	0.00289975	0.470166	1	1
BC012522	Etfdh	electron transferring flavoprotein, dehydrogenase	2	0.000387603	0.850691	1	1
BC012522	Etfdh	electron transferring flavoprotein, dehydrogenase	3	2.56076e-05	0.600855	0.231877	1
BC012522	Etfdh	electron transferring flavoprotein, dehydrogenase	4	4.5803e-06	0.866486	0.0414746	1
BC012522	Etfdh	electron transferring flavoprotein, dehydrogenase	5	0.000598878	0.855807	1	1
BC012522	Etfdh	electron transferring flavoprotein, dehydrogenase	6	0.000875464	0.544789	1	1
BC012522	Etfdh	electron transferring flavoprotein, dehydrogenase	7	0.0365493	0.835839	1	1
BC012522	Etfdh	electron transferring flavoprotein, dehydrogenase	8	0.603192	0.250421	1	1
BC012522	Etfdh	electron transferring flavoprotein, dehydrogenase	9	0.70938	0.497968	1	1
BC012522	Etfdh	electron transferring flavoprotein, dehydrogenase	10	0.00179906	0.615884	1	1
BC012522	Etfdh	electron transferring flavoprotein, dehydrogenase	11	0.350431	0.660911	1	1
BC012522	Etfdh	electron transferring flavoprotein, dehydrogenase	12	0.0266233	0.928409	1	1
BC012522	Etfdh	electron transferring flavoprotein, dehydrogenase	13	0.000913447	0.308578	1	1
BC012960	Rnf12	ring finger protein 12	1	0.0203745	3.89126e-06	1	0.0352353
BC012960	Rnf12	ring finger protein 12	2	0.019483	2.7448e-07	1	0.00248541
BC012960	Rnf12	ring finger protein 12	3	0.462548	0.759532	1	1
BC013541	Calml4	calmodulin-like 4	1	0.135021	0.0162017	1	1
BC013541	Calml4	calmodulin-like 4	2	0.00225589	0.659413	1	1
BC013541	Calml4	calmodulin-like 4	3	8.91895e-09	0.0035563	8.07611e-05	1
BC013541	Calml4	calmodulin-like 4	4	1.11022e-16	9.37918e-09	1.00531e-12	8.49285e-05
BC013541	Calml4	calmodulin-like 4	5	0	4.09734e-08	0	0.000371014
BC013637	Rasa1	RAS p21 protein activator 1	1	5.22433e-10	0.000204165	4.73063e-06	1
BC013637	Rasa1	RAS p21 protein activator 1	2	0.000183053	0.0117038	1	1
BC013637	Rasa1	RAS p21 protein activator 1	3	2.14204e-06	0.000751875	0.0193962	1
BC013637	Rasa1	RAS p21 protein activator 1	4	3.61578e-07	0.000188196	0.00327409	1
BC013637	Rasa1	RAS p21 protein activator 1	5	1.91246e-07	0.000171452	0.00173173	1
BC013637	Rasa1	RAS p21 protein activator 1	6	1.54391e-06	8.61768e-05	0.0139802	0.780331
BC013637	Rasa1	RAS p21 protein activator 1	7	2.11675e-06	0.000331826	0.0191672	1
BC013637	Rasa1	RAS p21 protein activator 1	8	2.8515e-08	5.89482e-05	0.000258204	0.533775
BC013637	Rasa1	RAS p21 protein activator 1	9	1.14268e-07	3.08616e-05	0.00103469	0.279452
BC013637	Rasa1	RAS p21 protein activator 1	10	6.71456e-07	1.64079e-06	0.00608003	0.0148574
BC013637	Rasa1	RAS p21 protein activator 1	11	4.64151e-07	7.42053e-05	0.00420288	0.671929
BC013637	Rasa1	RAS p21 protein activator 1	12	8.03893e-06	7.02174e-06	0.0727925	0.0635819
BC013637	Rasa1	RAS p21 protein activator 1	13	5.73176e-07	1.864e-05	0.00519011	0.168785
BC013637	Rasa1	RAS p21 protein activator 1	14	1.09285e-05	3.39127e-06	0.0989575	0.0307079
BC013637	Rasa1	RAS p21 protein activator 1	15	6.9776e-05	6.29252e-05	0.631821	0.569788
BC013637	Rasa1	RAS p21 protein activator 1	16	7.49565e-05	0.000779517	0.678732	1
BC013637	Rasa1	RAS p21 protein activator 1	17	0.00106428	0.000501567	1	1
BC013637	Rasa1	RAS p21 protein activator 1	18	0.000573537	0.00218791	1	1
BC013637	Rasa1	RAS p21 protein activator 1	19	0.000904733	0.0054229	1	1
BC013637	Rasa1	RAS p21 protein activator 1	20	0.0183169	0.00184776	1	1
BC013637	Rasa1	RAS p21 protein activator 1	21	0.0393649	0.00455413	1	1
BC013637	Rasa1	RAS p21 protein activator 1	22	0.0218485	0.00889782	1	1
BC013637	Rasa1	RAS p21 protein activator 1	23	0.0212753	0.00158262	1	1
BC013640	1500032D16Rik	RIKEN cDNA 1500032D16 gene	1	3.2116e-07	0.00017676	0.0029081	1
BC013640	1500032D16Rik	RIKEN cDNA 1500032D16 gene	2	0.000218507	0.0339479	1	1
BC013640	1500032D16Rik	RIKEN cDNA 1500032D16 gene	3	3.64172e-08	0.604182	0.000329757	1
BC013640	1500032D16Rik	RIKEN cDNA 1500032D16 gene	4	0.492846	0.685974	1	1
BC014769	Tm7sf2	transmembrane 7 superfamily member 2	1	8.9859e-10	0.687009	8.13673e-06	1
BC014769	Tm7sf2	transmembrane 7 superfamily member 2	2	1.02372e-06	0.936374	0.00926981	1
BC014769	Tm7sf2	transmembrane 7 superfamily member 2	3	1.43964e-06	0.918219	0.0130359	1
BC014769	Tm7sf2	transmembrane 7 superfamily member 2	4	1.97411e-06	0.757921	0.0178756	1
BC014769	Tm7sf2	transmembrane 7 superfamily member 2	5	4.78533e-08	0.0228718	0.000433312	1
BC014769	Tm7sf2	transmembrane 7 superfamily member 2	6	1.37882e-09	0.0411399	1.24852e-05	1
BC014769	Tm7sf2	transmembrane 7 superfamily member 2	7	0	0.0183791	0	1
BC014769	Tm7sf2	transmembrane 7 superfamily member 2	8	1.48018e-10	0.179683	1.34031e-06	1
BC014769	Tm7sf2	transmembrane 7 superfamily member 2	9	1.39298e-07	0.0341981	0.00126134	1
BC014769	Tm7sf2	transmembrane 7 superfamily member 2	10	3.13971e-13	0.00901187	2.84301e-09	1
BC014857	Sfrs7	splicing factor, arginine/serine-rich 7	1	0.297784	0.00610581	1	1
BC014857	Sfrs7	splicing factor, arginine/serine-rich 7	2	0.123699	0.793689	1	1
BC014857	Sfrs7	splicing factor, arginine/serine-rich 7	3	0.892213	0.548614	1	1
BC014857	Sfrs7	splicing factor, arginine/serine-rich 7	4	0.558829	0.767069	1	1
BC014857	Sfrs7	splicing factor, arginine/serine-rich 7	5	0.749392	0.628641	1	1
BC014857	Sfrs7	splicing factor, arginine/serine-rich 7	6	0.395841	0.286269	1	1
BC014857	Sfrs7	splicing factor, arginine/serine-rich 7	7	0.623632	0.533103	1	1
BC015274	Eif6	eukaryotic translation initiation factor 6	1	0.158997	0.0102789	1	1
BC015274	Eif6	eukaryotic translation initiation factor 6	2	0.0711865	0.204599	1	1
BC015274	Eif6	eukaryotic translation initiation factor 6	3	0.551017	0.348467	1	1
BC015274	Eif6	eukaryotic translation initiation factor 6	4	0.0279587	0.344987	1	1
BC015274	Eif6	eukaryotic translation initiation factor 6	5	0.98957	0.564662	1	1
BC015274	Eif6	eukaryotic translation initiation factor 6	6	0.0167507	0.567909	1	1
BC016266	Cyb5r1	cytochrome b5 reductase 1	1	0.0193544	0.531489	1	1
BC016266	Cyb5r1	cytochrome b5 reductase 1	2	0.749458	0.691939	1	1
BC016266	Cyb5r1	cytochrome b5 reductase 1	3	0.143066	0.225592	1	1
BC016266	Cyb5r1	cytochrome b5 reductase 1	4	0.302602	0.560029	1	1
BC016266	Cyb5r1	cytochrome b5 reductase 1	5	0.284901	0.31733	1	1
BC016266	Cyb5r1	cytochrome b5 reductase 1	6	6.14707e-08	0.00223743	0.000556617	1
BC016266	Cyb5r1	cytochrome b5 reductase 1	7	0.0044911	0.0516956	1	1
BC016266	Cyb5r1	cytochrome b5 reductase 1	8	0.0966317	0.930155	1	1
BC016266	Cyb5r1	cytochrome b5 reductase 1	9	0.601975	0.0475583	1	1
BC016494	Cyp2c70	cytochrome P450, family 2, subfamily c, polypeptide 70	1	2.60759e-05	0.000648854	0.236117	1
BC016494	Cyp2c70	cytochrome P450, family 2, subfamily c, polypeptide 70	2	0.00126274	1.13004e-05	1	0.102325
BC016494	Cyp2c70	cytochrome P450, family 2, subfamily c, polypeptide 70	3	0.570841	0.00868264	1	1
BC016494	Cyp2c70	cytochrome P450, family 2, subfamily c, polypeptide 70	4	0.364877	0.117094	1	1
BC016494	Cyp2c70	cytochrome P450, family 2, subfamily c, polypeptide 70	5	0.0705434	0.00108462	1	1
BC016494	Cyp2c70	cytochrome P450, family 2, subfamily c, polypeptide 70	6	0.0821706	0.0770401	1	1
BC016494	Cyp2c70	cytochrome P450, family 2, subfamily c, polypeptide 70	7	0.915	0.116183	1	1
BC016494	Cyp2c70	cytochrome P450, family 2, subfamily c, polypeptide 70	8	0.142449	0.0595513	1	1
BC016494	Cyp2c70	cytochrome P450, family 2, subfamily c, polypeptide 70	9	0.00242918	3.13234e-07	1	0.00283633
BC016600	AW544981	expressed sequence AW544981	1	0.146716	0.665825	1	1
BC016600	AW544981	expressed sequence AW544981	2	0.000833496	7.14864e-08	1	0.00064731
BC016600	AW544981	expressed sequence AW544981	3	9.42025e-08	9.38954e-09	0.000853004	8.50223e-05
BC016600	AW544981	expressed sequence AW544981	4	0.00601516	2.16826e-05	1	0.196336
BC016600	AW544981	expressed sequence AW544981	5	0.00633451	0.0227746	1	1
BC017514	Rabl4	RAB, member of RAS oncogene family-like 4	1	0.0638787	0.128365	1	1
BC017514	Rabl4	RAB, member of RAS oncogene family-like 4	2	0.258272	0.595596	1	1
BC017514	Rabl4	RAB, member of RAS oncogene family-like 4	3	5.61703e-09	0.3831	5.08622e-05	1
BC017514	Rabl4	RAB, member of RAS oncogene family-like 4	4	6.21656e-11	0.19101	5.6291e-07	1
BC017514	Rabl4	RAB, member of RAS oncogene family-like 4	5	0	0.667296	0	1
BC017514	Rabl4	RAB, member of RAS oncogene family-like 4	6	0.000703931	0.395237	1	1
BC017514	Rabl4	RAB, member of RAS oncogene family-like 4	7	3.59153e-09	0.302675	3.25213e-05	1
BC017621	Pim3	proviral integration site 3	1	0.138481	0.264769	1	1
BC017621	Pim3	proviral integration site 3	2	5.3348e-05	1.47866e-05	0.483066	0.133893
BC017621	Pim3	proviral integration site 3	3	0.13461	0.0897485	1	1
BC017621	Pim3	proviral integration site 3	4	0.496965	8.26153e-07	1	0.00748081
BC017621	Pim3	proviral integration site 3	5	0.312882	6.21552e-06	1	0.0562815
BC017621	Pim3	proviral integration site 3	6	0.461406	1.29501e-05	1	0.117263
BC018263	BC089597	cDNA sequence BC089597	2	1.93395e-10	0	1.75119e-06	0
BC018263	BC089597	cDNA sequence BC089597	3	0.000564055	0	1	0
BC018263	BC089597	cDNA sequence BC089597	4	3.04401e-07	0	0.00275635	0
BC018263	BC089597	cDNA sequence BC089597	5	1.66698e-08	0	0.000150945	0
BC018384	Scp2	sterol carrier protein 2, liver	1	0.000130255	0	1	0
BC018384	Scp2	sterol carrier protein 2, liver	2	3.5404e-06	0	0.0320583	0
BC018384	Scp2	sterol carrier protein 2, liver	3	0.00433965	0	1	0
BC018384	Scp2	sterol carrier protein 2, liver	4	0.00494483	0	1	0
BC018384	Scp2	sterol carrier protein 2, liver	5	0.0134831	0	1	0
BC018384	Scp2	sterol carrier protein 2, liver	6	0.000782046	0	1	0
BC018384	Scp2	sterol carrier protein 2, liver	7	0.00151197	0	1	0
BC018384	Scp2	sterol carrier protein 2, liver	8	0.00622442	0	1	0
BC018384	Scp2	sterol carrier protein 2, liver	9	0.000782387	0	1	0
BC018384	Scp2	sterol carrier protein 2, liver	10	0.0001646	0	1	0
BC018384	Scp2	sterol carrier protein 2, liver	11	0.000261905	0	1	0
BC018384	Scp2	sterol carrier protein 2, liver	12	0.000473651	0	1	0
BC018384	Scp2	sterol carrier protein 2, liver	13	0.000274599	0	1	0
BC018384	Scp2	sterol carrier protein 2, liver	14	0.00210359	1.22641e-08	1	0.000111051
BC018384	Scp2	sterol carrier protein 2, liver	15	0.000589536	4.01346e-13	1	3.63418e-09
BC018384	Scp2	sterol carrier protein 2, liver	16	0.0346909	1.59089e-06	1	0.0144055
BC018416	Serpina10	serine (or cysteine) peptidase inhibitor, clade A (alpha-1 antiproteinase, antitrypsin), member 10	1	0.253446	0.532523	1	1
BC018416	Serpina10	serine (or cysteine) peptidase inhibitor, clade A (alpha-1 antiproteinase, antitrypsin), member 10	2	0.490774	0.451507	1	1
BC018416	Serpina10	serine (or cysteine) peptidase inhibitor, clade A (alpha-1 antiproteinase, antitrypsin), member 10	3	0.104707	0.825497	1	1
BC018416	Serpina10	serine (or cysteine) peptidase inhibitor, clade A (alpha-1 antiproteinase, antitrypsin), member 10	4	0.0676666	0.663627	1	1
BC018416	Serpina10	serine (or cysteine) peptidase inhibitor, clade A (alpha-1 antiproteinase, antitrypsin), member 10	5	0.0301082	0.701374	1	1
BC018547	Isca1	iron-sulfur cluster assembly 1 homolog (S. cerevisiae)	1	3.76784e-06	3.55731e-07	0.0341178	0.00322115
BC018547	Isca1	iron-sulfur cluster assembly 1 homolog (S. cerevisiae)	2	5.19092e-05	3.79437e-06	0.470038	0.0343581
BC018547	Isca1	iron-sulfur cluster assembly 1 homolog (S. cerevisiae)	3	0.000127107	1.22771e-05	1	0.111169
BC018547	Isca1	iron-sulfur cluster assembly 1 homolog (S. cerevisiae)	4	0.114935	5.84409e-05	1	0.529182
BC019147	EG13909	predicted gene, EG13909	1	0.0175721	6.32827e-15	1	5.73025e-11
BC019147	EG13909	predicted gene, EG13909	2	0.00524811	0	1	0
BC019147	EG13909	predicted gene, EG13909	3	0.000574419	0	1	0
BC019147	EG13909	predicted gene, EG13909	4	0.00366174	0	1	0
BC019147	EG13909	predicted gene, EG13909	5	0.000119398	0	1	0
BC019147	EG13909	predicted gene, EG13909	6	5.14017e-06	0	0.0465442	0
BC019147	EG13909	predicted gene, EG13909	7	4.62509e-06	0	0.0418802	0
BC019147	EG13909	predicted gene, EG13909	8	0.000147222	0	1	0
BC019147	EG13909	predicted gene, EG13909	9	7.31828e-06	4.44089e-16	0.066267	4.02123e-12
BC019147	EG13909	predicted gene, EG13909	10	1.07011e-05	0	0.0968983	0
BC019147	EG13909	predicted gene, EG13909	11	6.49422e-06	0	0.0588051	0
BC019147	EG13909	predicted gene, EG13909	12	0.0109361	3.33067e-15	1	3.01592e-11
BC019147	EG13909	predicted gene, EG13909	13	0.00347088	0	1	0
BC019374	Gclc	glutamate-cysteine ligase, catalytic subunit	1	0.00351822	1.41786e-05	1	0.128388
BC019374	Gclc	glutamate-cysteine ligase, catalytic subunit	2	0.0802282	1.92932e-05	1	0.1747
BC019374	Gclc	glutamate-cysteine ligase, catalytic subunit	3	0.0346659	0.000379247	1	1
BC019374	Gclc	glutamate-cysteine ligase, catalytic subunit	4	0.0640422	0.000133388	1	1
BC019374	Gclc	glutamate-cysteine ligase, catalytic subunit	5	0.0350257	0.000120276	1	1
BC019374	Gclc	glutamate-cysteine ligase, catalytic subunit	6	0.0606834	0.000509631	1	1
BC019374	Gclc	glutamate-cysteine ligase, catalytic subunit	7	0.22187	0.00136975	1	1
BC019374	Gclc	glutamate-cysteine ligase, catalytic subunit	8	0.0611245	0.000164125	1	1
BC019374	Gclc	glutamate-cysteine ligase, catalytic subunit	9	0.0428231	0.000217598	1	1
BC019374	Gclc	glutamate-cysteine ligase, catalytic subunit	10	0.0399412	0.011561	1	1
BC019374	Gclc	glutamate-cysteine ligase, catalytic subunit	11	0.0470293	1.48613e-05	1	0.134569
BC019374	Gclc	glutamate-cysteine ligase, catalytic subunit	12	0.0629053	3.88282e-06	1	0.035159
BC019374	Gclc	glutamate-cysteine ligase, catalytic subunit	13	0.127652	2.37293e-06	1	0.0214869
BC019374	Gclc	glutamate-cysteine ligase, catalytic subunit	14	0.141205	7.0901e-07	1	0.00642009
BC019374	Gclc	glutamate-cysteine ligase, catalytic subunit	15	0.013809	1.35978e-05	1	0.123128
BC019374	Gclc	glutamate-cysteine ligase, catalytic subunit	16	0.00894731	0.000600736	1	1
BC019649	Gpr125	G protein-coupled receptor 125	1	0.0395751	3.60746e-05	1	0.326656
BC019649	Gpr125	G protein-coupled receptor 125	2	0.00247703	6.57511e-08	1	0.000595376
BC019649	Gpr125	G protein-coupled receptor 125	3	3.43056e-06	7.30903e-06	0.0310637	0.0661833
BC019649	Gpr125	G protein-coupled receptor 125	4	0.00211713	3.9811e-05	1	0.360489
BC019649	Gpr125	G protein-coupled receptor 125	5	8.17149e-06	1.17043e-06	0.0739929	0.0105982
BC019649	Gpr125	G protein-coupled receptor 125	6	1.00957e-07	6.98737e-06	0.000914167	0.0632707
BC019649	Gpr125	G protein-coupled receptor 125	7	1.01379e-09	3.33067e-16	9.17987e-06	3.01592e-12
BC019649	Gpr125	G protein-coupled receptor 125	8	9.82392e-06	0.0105893	0.0889556	1
BC020044	Wdr26	WD repeat domain 26	1	0.707753	0.00374761	1	1
BC020044	Wdr26	WD repeat domain 26	2	0.435943	9.59277e-06	1	0.0868625
BC020044	Wdr26	WD repeat domain 26	3	0.00105518	2.38769e-05	1	0.216205
BC020044	Wdr26	WD repeat domain 26	4	0.00593681	1.07744e-05	1	0.0975619
BC020044	Wdr26	WD repeat domain 26	5	0.230189	0.000835035	1	1
BC020044	Wdr26	WD repeat domain 26	6	0.0206479	0.0020763	1	1
BC020044	Wdr26	WD repeat domain 26	7	0.0698185	0.00527474	1	1
BC020044	Wdr26	WD repeat domain 26	8	0.0865293	0.000936553	1	1
BC020044	Wdr26	WD repeat domain 26	9	0.254797	0.00033363	1	1
BC020044	Wdr26	WD repeat domain 26	10	0.664858	9.19902e-05	1	0.832971
BC021846	3110002H16Rik	RIKEN cDNA 3110002H16 gene	2	0.994771	3.0607e-08	1	0.000277146
BC021846	3110002H16Rik	RIKEN cDNA 3110002H16 gene	3	0.0948407	6.1627e-10	1	5.58032e-06
BC021846	3110002H16Rik	RIKEN cDNA 3110002H16 gene	4	0.211258	1.79726e-11	1	1.62742e-07
BC021846	3110002H16Rik	RIKEN cDNA 3110002H16 gene	5	0.336935	5.92655e-11	1	5.36649e-07
BC021846	3110002H16Rik	RIKEN cDNA 3110002H16 gene	6	0.00779432	2.17839e-11	1	1.97253e-07
BC021846	3110002H16Rik	RIKEN cDNA 3110002H16 gene	7	0.000356126	1.64213e-11	1	1.48695e-07
BC021846	3110002H16Rik	RIKEN cDNA 3110002H16 gene	8	0.000948934	2.04138e-10	1	1.84847e-06
BC021846	3110002H16Rik	RIKEN cDNA 3110002H16 gene	9	0.000120464	1.3038e-08	1	0.000118059
BC021846	3110002H16Rik	RIKEN cDNA 3110002H16 gene	10	0.00336411	1.88556e-08	1	0.000170738
BC021846	3110002H16Rik	RIKEN cDNA 3110002H16 gene	11	0.00442481	4.18024e-05	1	0.378521
BC021846	3110002H16Rik	RIKEN cDNA 3110002H16 gene	12	0.0241432	1.45895e-06	1	0.0132108
BC021846	3110002H16Rik	RIKEN cDNA 3110002H16 gene	13	0.0241468	1.4612e-06	1	0.0132311
BC021846	3110002H16Rik	RIKEN cDNA 3110002H16 gene	14	1.21282e-05	4.6051e-05	0.10982	0.416991
BC021846	3110002H16Rik	RIKEN cDNA 3110002H16 gene	15	0.0010741	6.78742e-05	1	0.614601
BC021846	3110002H16Rik	RIKEN cDNA 3110002H16 gene	16	0.0135227	5.47237e-05	1	0.495524
BC021846	3110002H16Rik	RIKEN cDNA 3110002H16 gene	17	0.112975	0.0657911	1	1
BC021846	3110002H16Rik	RIKEN cDNA 3110002H16 gene	18	0.223387	0.0167082	1	1
BC021846	3110002H16Rik	RIKEN cDNA 3110002H16 gene	19	0.0130386	0.121324	1	1
BC021846	3110002H16Rik	RIKEN cDNA 3110002H16 gene	20	6.41015e-05	0.418976	0.580439	1
BC022114	Slc25a25	solute carrier family 25 (mitochondrial carrier, phosphate carrier), member 25	1	0.931916	0.993762	1	1
BC022114	Slc25a25	solute carrier family 25 (mitochondrial carrier, phosphate carrier), member 25	2	0.916279	0.727406	1	1
BC022114	Slc25a25	solute carrier family 25 (mitochondrial carrier, phosphate carrier), member 25	3	0.716841	0.897259	1	1
BC022114	Slc25a25	solute carrier family 25 (mitochondrial carrier, phosphate carrier), member 25	4	0.923697	0.94967	1	1
BC022114	Slc25a25	solute carrier family 25 (mitochondrial carrier, phosphate carrier), member 25	5	0.81639	0.875918	1	1
BC022114	Slc25a25	solute carrier family 25 (mitochondrial carrier, phosphate carrier), member 25	6	0.684901	0.579694	1	1
BC022114	Slc25a25	solute carrier family 25 (mitochondrial carrier, phosphate carrier), member 25	7	0.59249	0.421735	1	1
BC022114	Slc25a25	solute carrier family 25 (mitochondrial carrier, phosphate carrier), member 25	8	0.791028	0.651811	1	1
BC022114	Slc25a25	solute carrier family 25 (mitochondrial carrier, phosphate carrier), member 25	9	0.223498	0.234699	1	1
BC022114	Slc25a25	solute carrier family 25 (mitochondrial carrier, phosphate carrier), member 25	10	0.909179	0.626058	1	1
BC022157	AW548124	expressed sequence AW548124	1	0.0620518	0.0315756	1	1
BC022157	AW548124	expressed sequence AW548124	2	5.82787e-07	0.855084	0.00527713	1
BC022157	AW548124	expressed sequence AW548124	3	0.929126	0.000755108	1	1
BC022157	AW548124	expressed sequence AW548124	4	0.489746	0.202884	1	1
BC022157	AW548124	expressed sequence AW548124	5	0.230627	0.11695	1	1
BC022157	AW548124	expressed sequence AW548124	6	0.000919416	0.645427	1	1
BC022157	AW548124	expressed sequence AW548124	7	0.00945503	0.240934	1	1
BC023114	Slc27a4	solute carrier family 27 (fatty acid transporter), member 4	1	0.422369	0.0708677	1	1
BC023114	Slc27a4	solute carrier family 27 (fatty acid transporter), member 4	2	3.03377e-07	0.26885	0.00274708	1
BC023114	Slc27a4	solute carrier family 27 (fatty acid transporter), member 4	3	0.00281235	0.102121	1	1
BC023114	Slc27a4	solute carrier family 27 (fatty acid transporter), member 4	4	0.134215	0.697798	1	1
BC023114	Slc27a4	solute carrier family 27 (fatty acid transporter), member 4	5	0.000375436	0.223872	1	1
BC023114	Slc27a4	solute carrier family 27 (fatty acid transporter), member 4	6	2.08209e-05	0.00170801	0.188533	1
BC023114	Slc27a4	solute carrier family 27 (fatty acid transporter), member 4	7	0.306856	0.0366681	1	1
BC023114	Slc27a4	solute carrier family 27 (fatty acid transporter), member 4	8	0.000265561	0.204779	1	1
BC023114	Slc27a4	solute carrier family 27 (fatty acid transporter), member 4	9	2.38632e-05	0.0249164	0.216081	1
BC023114	Slc27a4	solute carrier family 27 (fatty acid transporter), member 4	10	0.000237349	0.003197	1	1
BC023114	Slc27a4	solute carrier family 27 (fatty acid transporter), member 4	11	3.10033e-06	0.206916	0.0280735	1
BC023114	Slc27a4	solute carrier family 27 (fatty acid transporter), member 4	12	9.77546e-06	0.394428	0.0885168	1
BC023114	Slc27a4	solute carrier family 27 (fatty acid transporter), member 4	13	0.00057368	0.331208	1	1
BC023358	Iyd	iodotyrosine deiodinase	1	0.00106052	0.0421492	1	1
BC023358	Iyd	iodotyrosine deiodinase	2	6.80514e-09	5.83042e-05	6.16205e-05	0.527945
BC023358	Iyd	iodotyrosine deiodinase	3	6.20077e-07	2.73872e-05	0.0056148	0.247992
BC023358	Iyd	iodotyrosine deiodinase	4	9.48052e-06	1.0993e-05	0.0858461	0.099542
BC023358	Iyd	iodotyrosine deiodinase	5	3.30084e-06	0.00287364	0.0298891	1
BC024112	Aldob	aldolase 2, B isoform	1	0.256611	0.481833	1	1
BC024112	Aldob	aldolase 2, B isoform	2	0.634265	0.1109	1	1
BC024112	Aldob	aldolase 2, B isoform	3	0.00242157	0.0706363	1	1
BC024112	Aldob	aldolase 2, B isoform	4	0.00138805	0.37001	1	1
BC024112	Aldob	aldolase 2, B isoform	5	0.00115023	0.108723	1	1
BC024112	Aldob	aldolase 2, B isoform	6	0.0128683	0.0200981	1	1
BC024112	Aldob	aldolase 2, B isoform	7	0.00529316	0.0195325	1	1
BC024112	Aldob	aldolase 2, B isoform	8	0.0137988	0.0433429	1	1
BC024112	Aldob	aldolase 2, B isoform	9	0.021972	0.0165192	1	1
BC024482	Arpc5l	actin related protein 2/3 complex, subunit 5-like	1	0.0097168	0.00103408	1	1
BC024482	Arpc5l	actin related protein 2/3 complex, subunit 5-like	2	0.00118209	1.82341e-11	1	1.6511e-07
BC024482	Arpc5l	actin related protein 2/3 complex, subunit 5-like	3	3.83911e-06	8.78451e-09	0.0347631	7.95438e-05
BC024482	Arpc5l	actin related protein 2/3 complex, subunit 5-like	4	0.0035365	3.89484e-08	1	0.000352678
BC024991	Arhgap8	Rho GTPase activating protein 8	1	0.0168044	0.463812	1	1
BC024991	Arhgap8	Rho GTPase activating protein 8	2	0.0294642	0.909383	1	1
BC024991	Arhgap8	Rho GTPase activating protein 8	3	0.660599	0.230585	1	1
BC024991	Arhgap8	Rho GTPase activating protein 8	4	0.0998334	0.133425	1	1
BC024991	Arhgap8	Rho GTPase activating protein 8	5	1.83222e-05	0.0855206	0.165908	1
BC024991	Arhgap8	Rho GTPase activating protein 8	6	1.51917e-08	0.0875301	0.00013756	1
BC024991	Arhgap8	Rho GTPase activating protein 8	7	0.0537315	0.590828	1	1
BC024991	Arhgap8	Rho GTPase activating protein 8	9	1.11022e-16	0.000448761	1.00531e-12	1
BC025146	Uck1	uridine-cytidine kinase 1	1	0.0637733	0.295416	1	1
BC025146	Uck1	uridine-cytidine kinase 1	2	0.400543	0.416865	1	1
BC025146	Uck1	uridine-cytidine kinase 1	3	0.931784	0.339844	1	1
BC025146	Uck1	uridine-cytidine kinase 1	4	0.718174	0.884746	1	1
BC025146	Uck1	uridine-cytidine kinase 1	5	0.00101736	0.09988	1	1
BC025146	Uck1	uridine-cytidine kinase 1	6	0.149022	0.91859	1	1
BC025146	Uck1	uridine-cytidine kinase 1	7	0.658004	0.295972	1	1
BC025521	Fn1	fibronectin 1	1	0.107286	1.33381e-06	1	0.0120777
BC025521	Fn1	fibronectin 1	2	0.116307	5.18774e-05	1	0.46975
BC025521	Fn1	fibronectin 1	3	0.0124195	0.0181207	1	1
BC025521	Fn1	fibronectin 1	4	0.0411339	0.480971	1	1
BC025521	Fn1	fibronectin 1	5	0.0341227	0.0178072	1	1
BC025521	Fn1	fibronectin 1	6	0.00980074	0.534947	1	1
BC025521	Fn1	fibronectin 1	7	0.00208544	0.309692	1	1
BC025521	Fn1	fibronectin 1	8	7.46381e-06	2.67393e-05	0.0675848	0.242124
BC025521	Fn1	fibronectin 1	9	0.00147125	0.00143184	1	1
BC025521	Fn1	fibronectin 1	10	0.255305	1.51069e-07	1	0.00136793
BC025521	Fn1	fibronectin 1	11	1.51863e-05	1.02474e-12	0.137512	9.27898e-09
BC025521	Fn1	fibronectin 1	12	3.16133e-05	0.00018998	0.286259	1
BC025521	Fn1	fibronectin 1	13	0.0498365	0.95044	1	1
BC025521	Fn1	fibronectin 1	14	0.0132256	0.460256	1	1
BC025521	Fn1	fibronectin 1	15	0.00151402	0.0984082	1	1
BC025521	Fn1	fibronectin 1	16	0.000780776	0.27834	1	1
BC025618	Atp1a1	ATPase, Na+/K+ transporting, alpha 1 polypeptide	1	0.511002	0.22912	1	1
BC025618	Atp1a1	ATPase, Na+/K+ transporting, alpha 1 polypeptide	2	0.00156603	0.973223	1	1
BC025618	Atp1a1	ATPase, Na+/K+ transporting, alpha 1 polypeptide	3	0.000705557	0.924769	1	1
BC025618	Atp1a1	ATPase, Na+/K+ transporting, alpha 1 polypeptide	4	0.000140513	0.34215	1	1
BC025618	Atp1a1	ATPase, Na+/K+ transporting, alpha 1 polypeptide	5	8.76762e-05	0.374113	0.793908	1
BC025618	Atp1a1	ATPase, Na+/K+ transporting, alpha 1 polypeptide	6	8.01031e-05	0.347656	0.725334	1
BC025618	Atp1a1	ATPase, Na+/K+ transporting, alpha 1 polypeptide	7	1.77945e-08	0.138358	0.00016113	1
BC025618	Atp1a1	ATPase, Na+/K+ transporting, alpha 1 polypeptide	8	1.2933e-05	0.0427547	0.117109	1
BC025618	Atp1a1	ATPase, Na+/K+ transporting, alpha 1 polypeptide	9	8.4434e-05	0.0262788	0.76455	1
BC025618	Atp1a1	ATPase, Na+/K+ transporting, alpha 1 polypeptide	10	1.12617e-05	0.0674036	0.101975	1
BC025618	Atp1a1	ATPase, Na+/K+ transporting, alpha 1 polypeptide	11	7.58822e-05	0.223128	0.687114	1
BC025618	Atp1a1	ATPase, Na+/K+ transporting, alpha 1 polypeptide	12	5.24325e-06	0.599773	0.0474777	1
BC025618	Atp1a1	ATPase, Na+/K+ transporting, alpha 1 polypeptide	13	0.000174779	0.192477	1	1
BC025618	Atp1a1	ATPase, Na+/K+ transporting, alpha 1 polypeptide	14	4.31423e-06	0.4031	0.0390654	1
BC025618	Atp1a1	ATPase, Na+/K+ transporting, alpha 1 polypeptide	15	2.47106e-05	0.11921	0.223755	1
BC025618	Atp1a1	ATPase, Na+/K+ transporting, alpha 1 polypeptide	16	0.000627903	0.183452	1	1
BC025618	Atp1a1	ATPase, Na+/K+ transporting, alpha 1 polypeptide	17	1.08228e-05	0.33104	0.0980004	1
BC025618	Atp1a1	ATPase, Na+/K+ transporting, alpha 1 polypeptide	18	6.71469e-10	0.284641	6.08015e-06	1
BC025618	Atp1a1	ATPase, Na+/K+ transporting, alpha 1 polypeptide	19	3.66688e-09	0.552881	3.32036e-05	1
BC025618	Atp1a1	ATPase, Na+/K+ transporting, alpha 1 polypeptide	20	3.26584e-07	0.697851	0.00295722	1
BC025618	Atp1a1	ATPase, Na+/K+ transporting, alpha 1 polypeptide	21	1.1899e-06	0.68601	0.0107745	1
BC025618	Atp1a1	ATPase, Na+/K+ transporting, alpha 1 polypeptide	22	2.86645e-05	0.708797	0.259557	1
BC025618	Atp1a1	ATPase, Na+/K+ transporting, alpha 1 polypeptide	23	0.0385177	0.0173702	1	1
BC025650	Ctdsp2	CTD (carboxy-terminal domain, RNA polymerase II, polypeptide A) small phosphatase 2	1	0.172524	0.0632258	1	1
BC025650	Ctdsp2	CTD (carboxy-terminal domain, RNA polymerase II, polypeptide A) small phosphatase 2	2	0.722395	0.636645	1	1
BC025650	Ctdsp2	CTD (carboxy-terminal domain, RNA polymerase II, polypeptide A) small phosphatase 2	3	0.0281462	1.51157e-05	1	0.136873
BC025650	Ctdsp2	CTD (carboxy-terminal domain, RNA polymerase II, polypeptide A) small phosphatase 2	4	4.58092e-06	8.38072e-05	0.0414802	0.758874
BC025650	Ctdsp2	CTD (carboxy-terminal domain, RNA polymerase II, polypeptide A) small phosphatase 2	5	0.0289765	0.181616	1	1
BC025818	Tenc1	tensin like C1 domain-containing phosphatase	1	0.168426	0.0104044	1	1
BC025818	Tenc1	tensin like C1 domain-containing phosphatase	2	0.0357927	0.494254	1	1
BC025818	Tenc1	tensin like C1 domain-containing phosphatase	3	0.00807425	0.00920495	1	1
BC025818	Tenc1	tensin like C1 domain-containing phosphatase	4	0.000312641	0.00446298	1	1
BC025818	Tenc1	tensin like C1 domain-containing phosphatase	5	0.00346409	0.051462	1	1
BC025818	Tenc1	tensin like C1 domain-containing phosphatase	6	0.00263076	0.0135947	1	1
BC025818	Tenc1	tensin like C1 domain-containing phosphatase	7	0.0105086	0.0112664	1	1
BC025818	Tenc1	tensin like C1 domain-containing phosphatase	8	0.0314288	0.041012	1	1
BC025818	Tenc1	tensin like C1 domain-containing phosphatase	9	0.0108391	0.0728946	1	1
BC025818	Tenc1	tensin like C1 domain-containing phosphatase	10	0.263688	0.469148	1	1
BC025818	Tenc1	tensin like C1 domain-containing phosphatase	11	0.469545	0.149353	1	1
BC025818	Tenc1	tensin like C1 domain-containing phosphatase	12	0.298084	0.14617	1	1
BC026437	Hibch	3-hydroxyisobutyryl-Coenzyme A hydrolase	1	0.160241	0.263801	1	1
BC026437	Hibch	3-hydroxyisobutyryl-Coenzyme A hydrolase	2	0.0256467	0.118571	1	1
BC026437	Hibch	3-hydroxyisobutyryl-Coenzyme A hydrolase	3	2.60432e-05	0.913894	0.235821	1
BC026437	Hibch	3-hydroxyisobutyryl-Coenzyme A hydrolase	4	0.000397489	0.593158	1	1
BC026437	Hibch	3-hydroxyisobutyryl-Coenzyme A hydrolase	5	1.57384e-07	0.699634	0.00142511	1
BC026437	Hibch	3-hydroxyisobutyryl-Coenzyme A hydrolase	6	0.000130307	0.970078	1	1
BC026437	Hibch	3-hydroxyisobutyryl-Coenzyme A hydrolase	7	0.000151013	0.773695	1	1
BC026437	Hibch	3-hydroxyisobutyryl-Coenzyme A hydrolase	8	0.000223786	0.959701	1	1
BC026437	Hibch	3-hydroxyisobutyryl-Coenzyme A hydrolase	9	0.00107476	0.930823	1	1
BC026437	Hibch	3-hydroxyisobutyryl-Coenzyme A hydrolase	10	0.00188904	0.978834	1	1
BC026437	Hibch	3-hydroxyisobutyryl-Coenzyme A hydrolase	11	0.0143983	0.818469	1	1
BC026437	Hibch	3-hydroxyisobutyryl-Coenzyme A hydrolase	12	0.00169608	0.736367	1	1
BC026437	Hibch	3-hydroxyisobutyryl-Coenzyme A hydrolase	13	0.0733637	0.789806	1	1
BC026492	Ddx46	DEAD (Asp-Glu-Ala-Asp) box polypeptide 46	1	0.000106334	0.0732484	0.962852	1
BC026492	Ddx46	DEAD (Asp-Glu-Ala-Asp) box polypeptide 46	2	0.000747405	0.0669043	1	1
BC026492	Ddx46	DEAD (Asp-Glu-Ala-Asp) box polypeptide 46	3	0.155649	0.0267216	1	1
BC026492	Ddx46	DEAD (Asp-Glu-Ala-Asp) box polypeptide 46	4	0.516678	0.146126	1	1
BC026492	Ddx46	DEAD (Asp-Glu-Ala-Asp) box polypeptide 46	5	0.220038	0.0501306	1	1
BC026492	Ddx46	DEAD (Asp-Glu-Ala-Asp) box polypeptide 46	6	0.46311	0.0205651	1	1
BC026492	Ddx46	DEAD (Asp-Glu-Ala-Asp) box polypeptide 46	7	0.448819	0.00544484	1	1
BC026492	Ddx46	DEAD (Asp-Glu-Ala-Asp) box polypeptide 46	8	0.723886	0.151615	1	1
BC026492	Ddx46	DEAD (Asp-Glu-Ala-Asp) box polypeptide 46	9	0.544791	0.0285376	1	1
BC026492	Ddx46	DEAD (Asp-Glu-Ala-Asp) box polypeptide 46	10	0.00548311	0.828507	1	1
BC026492	Ddx46	DEAD (Asp-Glu-Ala-Asp) box polypeptide 46	11	0.117234	0.0122957	1	1
BC026492	Ddx46	DEAD (Asp-Glu-Ala-Asp) box polypeptide 46	12	0.52682	0.0794568	1	1
BC026492	Ddx46	DEAD (Asp-Glu-Ala-Asp) box polypeptide 46	13	0.225347	0.162871	1	1
BC026492	Ddx46	DEAD (Asp-Glu-Ala-Asp) box polypeptide 46	14	0.334531	0.24353	1	1
BC026492	Ddx46	DEAD (Asp-Glu-Ala-Asp) box polypeptide 46	15	0.223957	0.482869	1	1
BC026492	Ddx46	DEAD (Asp-Glu-Ala-Asp) box polypeptide 46	16	0.672857	0.0386643	1	1
BC026653	Fcgbp	Fc fragment of IgG binding protein	1	0.0384788	0.797943	1	1
BC026653	Fcgbp	Fc fragment of IgG binding protein	2	0.1028	0.56546	1	1
BC026653	Fcgbp	Fc fragment of IgG binding protein	3	0.0278616	0.357342	1	1
BC026653	Fcgbp	Fc fragment of IgG binding protein	4	0.000134284	0.81934	1	1
BC026653	Fcgbp	Fc fragment of IgG binding protein	5	0.113508	0.290711	1	1
BC026653	Fcgbp	Fc fragment of IgG binding protein	6	0.0418232	0.825748	1	1
BC026757	Hsd3b2	hydroxy-delta-5-steroid dehydrogenase, 3 beta- and steroid delta-isomerase 2	1	7.70138e-07	8.2867e-13	0.0069736	7.50361e-09
BC026757	Hsd3b2	hydroxy-delta-5-steroid dehydrogenase, 3 beta- and steroid delta-isomerase 2	2	2.03171e-13	0	1.83971e-09	0
BC026757	Hsd3b2	hydroxy-delta-5-steroid dehydrogenase, 3 beta- and steroid delta-isomerase 2	3	2.28461e-09	0	2.06871e-05	0
BC026757	Hsd3b2	hydroxy-delta-5-steroid dehydrogenase, 3 beta- and steroid delta-isomerase 2	4	1.27221e-08	0	0.000115199	0
BC026757	Hsd3b2	hydroxy-delta-5-steroid dehydrogenase, 3 beta- and steroid delta-isomerase 2	5	0.0305447	1.80981e-09	1	1.63878e-05
BC026757	Hsd3b2	hydroxy-delta-5-steroid dehydrogenase, 3 beta- and steroid delta-isomerase 2	6	1.41742e-12	0	1.28348e-08	0
BC027112	Gphn	gephyrin	1	6.71261e-09	6.10329e-05	6.07827e-05	0.552653
BC027112	Gphn	gephyrin	2	0.00175665	0.0177657	1	1
BC027112	Gphn	gephyrin	3	9.44922e-05	7.89097e-05	0.855627	0.714528
BC027112	Gphn	gephyrin	4	1.29915e-07	5.58622e-06	0.00117638	0.0505832
BC027112	Gphn	gephyrin	5	0.00354285	0.0103575	1	1
BC027112	Gphn	gephyrin	6	5.47727e-05	0.0135313	0.495967	1
BC027112	Gphn	gephyrin	7	1.97753e-06	0.00348637	0.0179065	1
BC027112	Gphn	gephyrin	8	2.3327e-06	0.0101962	0.0211226	1
BC027112	Gphn	gephyrin	9	2.42684e-08	0.00509945	0.000219751	1
BC027112	Gphn	gephyrin	10	1.87538e-10	0.00574268	1.69816e-06	1
BC027112	Gphn	gephyrin	11	2.3741e-12	0.000319066	2.14975e-08	1
BC027112	Gphn	gephyrin	12	2.53192e-08	0.00690767	0.000229266	1
BC027799	Actr2	ARP2 actin-related protein 2 homolog (yeast)	1	0.00508401	7.19325e-12	1	6.51348e-08
BC027799	Actr2	ARP2 actin-related protein 2 homolog (yeast)	2	0.000513476	8.16116e-05	1	0.738993
BC027799	Actr2	ARP2 actin-related protein 2 homolog (yeast)	3	0.218259	0.00135551	1	1
BC027799	Actr2	ARP2 actin-related protein 2 homolog (yeast)	4	0.0723849	0.000641388	1	1
BC027799	Actr2	ARP2 actin-related protein 2 homolog (yeast)	5	0.153705	6.21091e-05	1	0.562398
BC027799	Actr2	ARP2 actin-related protein 2 homolog (yeast)	6	0.0434675	2.13796e-06	1	0.0193593
BC027799	Actr2	ARP2 actin-related protein 2 homolog (yeast)	7	0.126166	2.31352e-06	1	0.020949
BC027799	Actr2	ARP2 actin-related protein 2 homolog (yeast)	8	0.152427	9.65132e-06	1	0.0873927
BC027799	Actr2	ARP2 actin-related protein 2 homolog (yeast)	9	0.356656	0.00255568	1	1
BC028766	3300001G02Rik	RIKEN cDNA 3300001G02 gene	1	0	0.00649728	0	1
BC028766	3300001G02Rik	RIKEN cDNA 3300001G02 gene	2	0	0.0308491	0	1
BC028766	3300001G02Rik	RIKEN cDNA 3300001G02 gene	3	0	0.180563	0	1
BC028766	3300001G02Rik	RIKEN cDNA 3300001G02 gene	4	0	0.382678	0	1
BC028766	3300001G02Rik	RIKEN cDNA 3300001G02 gene	5	0	0.238562	0	1
BC029100	Maoa	monoamine oxidase A	1	9.36713e-07	1.31685e-07	0.00848193	0.00119241
BC029100	Maoa	monoamine oxidase A	2	2.39611e-11	5.79664e-10	2.16967e-07	5.24886e-06
BC029100	Maoa	monoamine oxidase A	3	9.31506e-08	4.24852e-11	0.000843479	3.84704e-07
BC029100	Maoa	monoamine oxidase A	4	4.37372e-08	0.000421872	0.00039604	1
BC029100	Maoa	monoamine oxidase A	5	2.26248e-08	6.55573e-05	0.000204867	0.593621
BC029100	Maoa	monoamine oxidase A	6	0.000180924	9.64889e-07	1	0.00873707
BC029100	Maoa	monoamine oxidase A	7	7.88214e-12	1.22011e-09	7.13728e-08	1.10481e-05
BC029100	Maoa	monoamine oxidase A	8	1.46191e-08	4.87926e-06	0.000132376	0.0441817
BC029100	Maoa	monoamine oxidase A	9	1.76865e-05	0.0120735	0.160151	1
BC029100	Maoa	monoamine oxidase A	10	8.99579e-11	3.49872e-09	8.14569e-07	3.16809e-05
BC029100	Maoa	monoamine oxidase A	11	0.000259915	0	1	0
BC029100	Maoa	monoamine oxidase A	12	0.11025	4.08129e-05	1	0.369561
BC029100	Maoa	monoamine oxidase A	13	0.0157127	0.000218537	1	1
BC029100	Maoa	monoamine oxidase A	14	0.0861438	0.00131587	1	1
BC030370	Wnk1	WNK lysine deficient protein kinase 1	1	0.00789866	0.343158	1	1
BC030370	Wnk1	WNK lysine deficient protein kinase 1	2	0.01422	0.0558445	1	1
BC030370	Wnk1	WNK lysine deficient protein kinase 1	3	0.0323061	0.218898	1	1
BC030370	Wnk1	WNK lysine deficient protein kinase 1	4	0.149239	0.186563	1	1
BC030370	Wnk1	WNK lysine deficient protein kinase 1	5	0.818936	0.37061	1	1
BC030370	Wnk1	WNK lysine deficient protein kinase 1	6	0.959593	0.251608	1	1
BC030370	Wnk1	WNK lysine deficient protein kinase 1	7	0.909888	0.191212	1	1
BC030370	Wnk1	WNK lysine deficient protein kinase 1	8	0.76363	0.156313	1	1
BE951265	1110036O03Rik	RIKEN cDNA 1110036O03 gene	1	0.0945061	0.00977124	1	1
BE951265	1110036O03Rik	RIKEN cDNA 1110036O03 gene	2	2.56906e-13	0.00562154	2.32628e-09	1
BE951265	1110036O03Rik	RIKEN cDNA 1110036O03 gene	3	0.00304192	0.0866403	1	1
BQ174592	AI842396	expressed sequence AI842396	1	0.0432865	0.0330668	1	1
BQ174592	AI842396	expressed sequence AI842396	2	0.000621464	0.00370963	1	1
BQ174592	AI842396	expressed sequence AI842396	3	0.0362527	0.961958	1	1
NM_007376	Pzp	pregnancy zone protein	1	0.000100312	0.00146107	0.908327	1
NM_007376	Pzp	pregnancy zone protein	2	0.00763173	0.0033284	1	1
NM_007376	Pzp	pregnancy zone protein	3	0.336772	0.000607381	1	1
NM_007376	Pzp	pregnancy zone protein	4	0.157363	0.0040367	1	1
NM_007376	Pzp	pregnancy zone protein	5	0.00250694	0.86712	1	1
NM_007376	Pzp	pregnancy zone protein	6	0.171233	0.00523798	1	1
NM_007376	Pzp	pregnancy zone protein	7	0.191241	0.0172579	1	1
NM_007376	Pzp	pregnancy zone protein	8	0.322775	0.00514785	1	1
NM_007376	Pzp	pregnancy zone protein	9	0.710502	0.123123	1	1
NM_007376	Pzp	pregnancy zone protein	10	0.701369	0.0412726	1	1
NM_007376	Pzp	pregnancy zone protein	11	0.0933256	0.00335813	1	1
NM_007376	Pzp	pregnancy zone protein	12	0.290462	0.00756587	1	1
NM_007376	Pzp	pregnancy zone protein	13	0.198663	0.010847	1	1
NM_007376	Pzp	pregnancy zone protein	14	0.430818	0.0355983	1	1
NM_007376	Pzp	pregnancy zone protein	15	0.129379	0.0178828	1	1
NM_007376	Pzp	pregnancy zone protein	16	0.111416	0.0005662	1	1
NM_007376	Pzp	pregnancy zone protein	17	0.723867	6.28981e-05	1	0.569542
NM_007376	Pzp	pregnancy zone protein	18	0.00504562	3.30232e-05	1	0.299025
NM_007376	Pzp	pregnancy zone protein	19	0.656076	0.114313	1	1
NM_007376	Pzp	pregnancy zone protein	20	0.628668	0.0426241	1	1
NM_007376	Pzp	pregnancy zone protein	21	0.267639	0.00268933	1	1
NM_007376	Pzp	pregnancy zone protein	22	0.542378	0.209973	1	1
NM_007376	Pzp	pregnancy zone protein	23	0.102077	0.0187547	1	1
NM_007376	Pzp	pregnancy zone protein	24	0.106248	0.0184751	1	1
NM_007376	Pzp	pregnancy zone protein	25	0.0407534	0.00829568	1	1
NM_007376	Pzp	pregnancy zone protein	26	0.0433611	0.0076994	1	1
NM_007376	Pzp	pregnancy zone protein	27	3.03876e-05	0.00136083	0.27516	1
NM_007376	Pzp	pregnancy zone protein	28	0.132769	0.0224037	1	1
NM_007376	Pzp	pregnancy zone protein	29	0.130168	0.000916783	1	1
NM_007376	Pzp	pregnancy zone protein	30	0.242096	0.00183704	1	1
NM_007376	Pzp	pregnancy zone protein	31	0.0623815	0.0281466	1	1
NM_007376	Pzp	pregnancy zone protein	32	0.184493	0.0229062	1	1
NM_007376	Pzp	pregnancy zone protein	33	0.00794201	0.0068114	1	1
NM_007376	Pzp	pregnancy zone protein	34	0.0235141	0.0214024	1	1
NM_007376	Pzp	pregnancy zone protein	35	0.0145744	0.0072344	1	1
NM_007376	Pzp	pregnancy zone protein	36	0.032553	0.00141287	1	1
NM_007381	Acadl	acyl-Coenzyme A dehydrogenase, long-chain	1	0.000492596	0.00152902	1	1
NM_007381	Acadl	acyl-Coenzyme A dehydrogenase, long-chain	2	7.16389e-10	8.68689e-08	6.4869e-06	0.000786598
NM_007381	Acadl	acyl-Coenzyme A dehydrogenase, long-chain	3	3.24985e-12	3.63719e-09	2.94273e-08	3.29348e-05
NM_007381	Acadl	acyl-Coenzyme A dehydrogenase, long-chain	4	0	5.53184e-11	0	5.00908e-07
NM_007381	Acadl	acyl-Coenzyme A dehydrogenase, long-chain	5	6.53189e-12	8.99668e-09	5.91462e-08	8.1465e-05
NM_007381	Acadl	acyl-Coenzyme A dehydrogenase, long-chain	6	1.34199e-11	4.59318e-09	1.21518e-07	4.15913e-05
NM_007381	Acadl	acyl-Coenzyme A dehydrogenase, long-chain	7	2.13163e-13	1.48987e-08	1.93019e-09	0.000134908
NM_007381	Acadl	acyl-Coenzyme A dehydrogenase, long-chain	8	2.14499e-09	1.45897e-07	1.94228e-05	0.0013211
NM_007381	Acadl	acyl-Coenzyme A dehydrogenase, long-chain	9	4.15223e-14	7.89416e-08	3.75985e-10	0.000714816
NM_007381	Acadl	acyl-Coenzyme A dehydrogenase, long-chain	10	1.33227e-15	2.997e-07	1.20637e-11	0.00271378
NM_007383	Acads	acyl-Coenzyme A dehydrogenase, short chain	1	0.00338069	1.76238e-05	1	0.159583
NM_007383	Acads	acyl-Coenzyme A dehydrogenase, short chain	2	4.83351e-10	0.0529464	4.37674e-06	1
NM_007383	Acads	acyl-Coenzyme A dehydrogenase, short chain	3	2.89103e-06	0.0804687	0.0261783	1
NM_007383	Acads	acyl-Coenzyme A dehydrogenase, short chain	4	4.87636e-06	0.0229185	0.0441554	1
NM_007383	Acads	acyl-Coenzyme A dehydrogenase, short chain	5	4.58995e-09	0.0810618	4.1562e-05	1
NM_007383	Acads	acyl-Coenzyme A dehydrogenase, short chain	6	0.00121529	0.00820756	1	1
NM_007383	Acads	acyl-Coenzyme A dehydrogenase, short chain	7	0.00646921	0.0767755	1	1
NM_007383	Acads	acyl-Coenzyme A dehydrogenase, short chain	8	0.00401021	0.188371	1	1
NM_007383	Acads	acyl-Coenzyme A dehydrogenase, short chain	9	0.109961	0.00480478	1	1
NM_007383	Acads	acyl-Coenzyme A dehydrogenase, short chain	10	0.248963	0.0063573	1	1
NM_007385	Apoc4	apolipoprotein C-IV	1	6.18763e-05	0.983507	0.56029	1
NM_007385	Apoc4	apolipoprotein C-IV	2	0.0163371	0.785235	1	1
NM_007385	Apoc4	apolipoprotein C-IV	3	0.00736479	0.0158827	1	1
NM_007388	Acp5	acid phosphatase 5, tartrate resistant	1	0.298838	0.0294915	1	1
NM_007388	Acp5	acid phosphatase 5, tartrate resistant	2	0.102399	0.924946	1	1
NM_007388	Acp5	acid phosphatase 5, tartrate resistant	3	0.0218464	0.841705	1	1
NM_007388	Acp5	acid phosphatase 5, tartrate resistant	4	0.0268691	0.288622	1	1
NM_007388	Acp5	acid phosphatase 5, tartrate resistant	5	0.0835825	0.855941	1	1
NM_007389	Chrna1	cholinergic receptor, nicotinic, alpha polypeptide 1 (muscle)	1	1.61889e-05	0.171864	0.146591	1
NM_007389	Chrna1	cholinergic receptor, nicotinic, alpha polypeptide 1 (muscle)	2	0.173082	0.262617	1	1
NM_007389	Chrna1	cholinergic receptor, nicotinic, alpha polypeptide 1 (muscle)	3	0.533262	0.00392408	1	1
NM_007389	Chrna1	cholinergic receptor, nicotinic, alpha polypeptide 1 (muscle)	4	0.0262813	0.593218	1	1
NM_007389	Chrna1	cholinergic receptor, nicotinic, alpha polypeptide 1 (muscle)	5	0.0343399	0.252562	1	1
NM_007389	Chrna1	cholinergic receptor, nicotinic, alpha polypeptide 1 (muscle)	6	0.0336154	0.693809	1	1
NM_007389	Chrna1	cholinergic receptor, nicotinic, alpha polypeptide 1 (muscle)	7	0.858345	0.755679	1	1
NM_007389	Chrna1	cholinergic receptor, nicotinic, alpha polypeptide 1 (muscle)	8	0.148078	0.936329	1	1
NM_007389	Chrna1	cholinergic receptor, nicotinic, alpha polypeptide 1 (muscle)	9	0.0507205	0.160302	1	1
NM_007405	Adcy6	adenylate cyclase 6	1	0.857546	0.409975	1	1
NM_007405	Adcy6	adenylate cyclase 6	2	5.57331e-07	0.16311	0.00504663	1
NM_007405	Adcy6	adenylate cyclase 6	3	0.119151	0.000602456	1	1
NM_007405	Adcy6	adenylate cyclase 6	4	0.0655935	0.000429979	1	1
NM_007405	Adcy6	adenylate cyclase 6	5	0.17675	0.000751797	1	1
NM_007405	Adcy6	adenylate cyclase 6	6	0.0941471	5.98754e-05	1	0.542171
NM_007405	Adcy6	adenylate cyclase 6	7	0.0882306	0.000399575	1	1
NM_007405	Adcy6	adenylate cyclase 6	8	0.185804	0.000114978	1	1
NM_007405	Adcy6	adenylate cyclase 6	9	0.0240634	1.98091e-05	1	0.179371
NM_007405	Adcy6	adenylate cyclase 6	10	0.039007	0.000760129	1	1
NM_007405	Adcy6	adenylate cyclase 6	11	0.0739853	0.000751898	1	1
NM_007405	Adcy6	adenylate cyclase 6	12	0.0784619	0.00329602	1	1
NM_007405	Adcy6	adenylate cyclase 6	13	0.00670132	0.00103521	1	1
NM_007405	Adcy6	adenylate cyclase 6	14	0.0780298	0.0402513	1	1
NM_007405	Adcy6	adenylate cyclase 6	15	0.519489	0.169722	1	1
NM_007405	Adcy6	adenylate cyclase 6	16	0.00035901	0.0271781	1	1
NM_007405	Adcy6	adenylate cyclase 6	17	0.858494	2.70101e-05	1	0.244576
NM_007405	Adcy6	adenylate cyclase 6	18	0.814829	0.0280525	1	1
NM_007405	Adcy6	adenylate cyclase 6	19	0.378853	0.000165465	1	1
NM_007405	Adcy6	adenylate cyclase 6	20	0.178473	0.00174135	1	1
NM_007405	Adcy6	adenylate cyclase 6	21	0.0261519	0.496242	1	1
NM_007405	Adcy6	adenylate cyclase 6	22	0.411932	0.00344998	1	1
NM_007406	Adcy7	adenylate cyclase 7	1	0.278749	0.776531	1	1
NM_007406	Adcy7	adenylate cyclase 7	2	0.629807	0.194613	1	1
NM_007406	Adcy7	adenylate cyclase 7	3	0.544506	0.0260801	1	1
NM_007406	Adcy7	adenylate cyclase 7	4	0.303994	0.0733395	1	1
NM_007406	Adcy7	adenylate cyclase 7	5	6.14954e-05	0.0091521	0.556841	1
NM_007406	Adcy7	adenylate cyclase 7	6	0.00224303	0.0508735	1	1
NM_007406	Adcy7	adenylate cyclase 7	7	0.125223	0.0680233	1	1
NM_007406	Adcy7	adenylate cyclase 7	8	0.369283	0.407404	1	1
NM_007406	Adcy7	adenylate cyclase 7	9	0.0390546	0.0418529	1	1
NM_007406	Adcy7	adenylate cyclase 7	10	0.0886945	1.10512e-10	1	1.00069e-06
NM_007406	Adcy7	adenylate cyclase 7	11	0.146884	0.260179	1	1
NM_007406	Adcy7	adenylate cyclase 7	12	0.0692038	0.718164	1	1
NM_007406	Adcy7	adenylate cyclase 7	13	0.595337	0.126857	1	1
NM_007406	Adcy7	adenylate cyclase 7	14	4.76656e-05	0.00218533	0.431612	1
NM_007406	Adcy7	adenylate cyclase 7	15	4.22156e-05	0.754159	0.382262	1
NM_007406	Adcy7	adenylate cyclase 7	16	0.000179447	0.0795371	1	1
NM_007406	Adcy7	adenylate cyclase 7	17	0.131058	0.16094	1	1
NM_007406	Adcy7	adenylate cyclase 7	18	0.00235401	0.210731	1	1
NM_007406	Adcy7	adenylate cyclase 7	19	0.0141944	0.335632	1	1
NM_007406	Adcy7	adenylate cyclase 7	20	2.38107e-05	0.0409511	0.215606	1
NM_007406	Adcy7	adenylate cyclase 7	21	2.28844e-07	0.538916	0.00207218	1
NM_007406	Adcy7	adenylate cyclase 7	22	0.153284	0.141871	1	1
NM_007406	Adcy7	adenylate cyclase 7	23	0.0165803	0.598159	1	1
NM_007406	Adcy7	adenylate cyclase 7	24	0.0112697	0.522896	1	1
NM_007406	Adcy7	adenylate cyclase 7	25	3.57489e-06	3.06701e-06	0.0323706	0.0277717
NM_007406	Adcy7	adenylate cyclase 7	26	0.147122	0.0918717	1	1
NM_007406	Adcy7	adenylate cyclase 7	27	0.0364773	0.320915	1	1
NM_007406	Adcy7	adenylate cyclase 7	28	2.41544e-05	0.847061	0.218718	1
NM_007423	Afp	alpha fetoprotein	1	1.11022e-16	0.0494342	1.00531e-12	1
NM_007423	Afp	alpha fetoprotein	2	0.917125	0.158967	1	1
NM_007423	Afp	alpha fetoprotein	3	0.0449742	0.000980036	1	1
NM_007423	Afp	alpha fetoprotein	4	0.847922	0.00874711	1	1
NM_007423	Afp	alpha fetoprotein	5	0.0990582	0.00292681	1	1
NM_007423	Afp	alpha fetoprotein	6	0.000258704	8.24072e-08	1	0.000746197
NM_007423	Afp	alpha fetoprotein	7	0.000135645	3.21136e-05	1	0.290789
NM_007423	Afp	alpha fetoprotein	8	0.00146817	6.18139e-05	1	0.559725
NM_007423	Afp	alpha fetoprotein	9	0.228919	0.699097	1	1
NM_007423	Afp	alpha fetoprotein	10	0.362644	0.0483196	1	1
NM_007423	Afp	alpha fetoprotein	11	0.235314	3.94017e-06	1	0.0356783
NM_007423	Afp	alpha fetoprotein	12	0.877338	0.667993	1	1
NM_007423	Afp	alpha fetoprotein	13	0.0870866	0.860842	1	1
NM_007423	Afp	alpha fetoprotein	14	0.295928	0.564196	1	1
NM_007423	Afp	alpha fetoprotein	15	0.00695905	0.0233962	1	1
NM_007424	Acan	aggrecan	1	0.670995	0.272878	1	1
NM_007424	Acan	aggrecan	2	0.0265831	0.661792	1	1
NM_007424	Acan	aggrecan	3	0.0191982	0.531758	1	1
NM_007424	Acan	aggrecan	4	0.0121078	0.117904	1	1
NM_007424	Acan	aggrecan	5	0.372958	0.927262	1	1
NM_007424	Acan	aggrecan	6	0.110969	0.708687	1	1
NM_007424	Acan	aggrecan	7	0.412167	0.0191131	1	1
NM_007424	Acan	aggrecan	8	0.000898172	0.0283649	1	1
NM_007424	Acan	aggrecan	9	0.473259	0.477809	1	1
NM_007424	Acan	aggrecan	10	0.00453874	0.356184	1	1
NM_007424	Acan	aggrecan	11	0.424088	0.859952	1	1
NM_007424	Acan	aggrecan	12	0.268693	0.00115227	1	1
NM_007424	Acan	aggrecan	13	0.0319197	0.0991082	1	1
NM_007424	Acan	aggrecan	14	0.00562012	0.940532	1	1
NM_007424	Acan	aggrecan	15	9.89155e-06	0.616873	0.0895679	1
NM_007424	Acan	aggrecan	16	0.372863	0.503758	1	1
NM_007424	Acan	aggrecan	17	0.852849	0.912426	1	1
NM_007428	Agt	angiotensinogen (serpin peptidase inhibitor, clade A, member 8)	1	0.0271022	1.16339e-09	1	1.05345e-05
NM_007428	Agt	angiotensinogen (serpin peptidase inhibitor, clade A, member 8)	2	0.0395427	3.95239e-13	1	3.57889e-09
NM_007428	Agt	angiotensinogen (serpin peptidase inhibitor, clade A, member 8)	3	5.37738e-08	2.81997e-14	0.000486922	2.55348e-10
NM_007428	Agt	angiotensinogen (serpin peptidase inhibitor, clade A, member 8)	4	0.170685	0.000193722	1	1
NM_007443	Ambp	alpha 1 microglobulin/bikunin	1	0.0878341	0.00932227	1	1
NM_007443	Ambp	alpha 1 microglobulin/bikunin	2	6.91703e-05	0.000141493	0.626337	1
NM_007443	Ambp	alpha 1 microglobulin/bikunin	3	0.000203632	0.00790629	1	1
NM_007443	Ambp	alpha 1 microglobulin/bikunin	4	0.000445198	0.00335385	1	1
NM_007443	Ambp	alpha 1 microglobulin/bikunin	5	9.44031e-05	0.0250229	0.85482	1
NM_007443	Ambp	alpha 1 microglobulin/bikunin	7	0.000102316	0.0337959	0.926473	1
NM_007443	Ambp	alpha 1 microglobulin/bikunin	8	0.00177438	0.00563085	1	1
NM_007443	Ambp	alpha 1 microglobulin/bikunin	9	5.37654e-06	0.0233169	0.0486846	1
NM_007443	Ambp	alpha 1 microglobulin/bikunin	10	0.210943	0.232322	1	1
NM_007446	Amy1	amylase 1, salivary	1	0.000441144	1.20929e-05	1	0.109502
NM_007446	Amy1	amylase 1, salivary	2	1.14004e-07	0.00316973	0.00103231	1
NM_007446	Amy1	amylase 1, salivary	3	8.29856e-05	0.000535052	0.751434	1
NM_007446	Amy1	amylase 1, salivary	4	9.85017e-07	0.000201145	0.00891933	1
NM_007446	Amy1	amylase 1, salivary	5	3.0827e-05	0.00205322	0.279139	1
NM_007446	Amy1	amylase 1, salivary	6	1.24751e-05	0.00252926	0.112962	1
NM_007446	Amy1	amylase 1, salivary	7	0.00602623	0.0044189	1	1
NM_007446	Amy1	amylase 1, salivary	8	0.000754335	0.00497469	1	1
NM_007446	Amy1	amylase 1, salivary	9	0.000437439	0.0102759	1	1
NM_007446	Amy1	amylase 1, salivary	10	0.00103047	0.00615579	1	1
NM_007446	Amy1	amylase 1, salivary	11	0.0246715	0.00223834	1	1
NM_007468	Apoa4	apolipoprotein A-IV	1	0	0.000126643	0	1
NM_007468	Apoa4	apolipoprotein A-IV	2	0	0.00581046	0	1
NM_007468	Apoa4	apolipoprotein A-IV	3	2.86541e-11	0.0334115	2.59463e-07	1
NM_007474	Aqp8	aquaporin 8	1	6.03396e-07	0.85045	0.00546375	1
NM_007474	Aqp8	aquaporin 8	2	2.42972e-07	0.0368637	0.00220011	1
[truncated: 7,058 more rows]
