# Supplementary material for: Exon and junction microarrays detect widespread mouse strain- and sex-bias expression differences
Source: BMC Genomics. 2008 Jun 4;9:273. doi: 10.1186/1471-2164-9-273 (PMC2432077; doi:10.1186/1471-2164-9-273)
Supplement: Additional file 8 — Analysis of exon probes near splice sites. Fisher's exact test for enrichment of differentially expressed probes within exon probes that overlap with junction probes. [file 1471-2164-9-273-S8.xls]

## Sheet: Sheet1
Supplementary Table 3: Analysis of exon probes near splice sites
Description*	Exon probes	Fisher's exact test p-value	Odds ratio
Is differentially expressed and overlaps with at least one junction probe	1186	0.654006	0.979304
Is not differentially expressed and overlaps with at least one junction probe	5020
Is differentially expressed and does not overlaps with any junction probes	558
Is not differentially expressed and does not overlap with any junction probes	2313
Is differentially expressed and overlaps with both junction probe	727	0.114783	1.06874
Is not differentially expressed and overlaps with both junction probe	2939
Is differentially expressed and does not overlaps with both junction probes	1017
Is not differentially expressed and does not overlap with both junction probes	4394
